# Supplementary material for: Phylogeny and taxonomy of Catenularia and similar fungi with catenate conidia
Source: MycoKeys. 2021 Jun 11;81:1–44. doi: 10.3897/mycokeys.81.67785 (PMC8213683; doi:10.3897/mycokeys.81.67785)
Supplement: XML Treatment for Catenularia [file mycokeys.81.67785-treatment1.xml]

<!DOCTYPE tp:taxon-treatment
  PUBLIC "-//TaxonX//DTD Taxonomic Treatment Publishing DTD v0 20100105//EN" "tax-treatment-NSO.dtd">
<tp:taxon-treatment xmlns:tp="http://www.plazi.org/taxpub"><tp:treatment-meta><kwd-group><label>Taxon classification</label><kwd><named-content xmlns:xlink="http://www.w3.org/1999/xlink" content-type="kingdom">Fungi</named-content></kwd><kwd><named-content xmlns:xlink="http://www.w3.org/1999/xlink" content-type="order">Chaetosphaeriales</named-content></kwd><kwd><named-content xmlns:xlink="http://www.w3.org/1999/xlink" content-type="family">Chaetosphaeriaceae</named-content></kwd></kwd-group><mixed-citation publication-type="journal"><person-group><name><surname>Réblová</surname><given-names>Martina</given-names></name><name><surname>Nekvindová</surname><given-names>Jana</given-names></name><name><surname>Miller</surname><given-names>Andrew N.</given-names></name></person-group><article-title>Phylogeny and taxonomy of <italic><tp:taxon-name><tp:taxon-name-part taxon-name-part-type="genus" reg="Catenularia">Catenularia</tp:taxon-name-part></tp:taxon-name></italic> and similar fungi with catenate conidia</article-title><source>MycoKeys</source><day>11</day><month>6</month><year>2021</year><volume>81</volume><fpage>1</fpage><lpage>44</lpage><pub-id pub-id-type="doi">10.3897/mycokeys.81.67785</pub-id></mixed-citation></tp:treatment-meta><tp:nomenclature><tp:taxon-name><object-id xmlns:xlink="http://www.w3.org/1999/xlink" content-type="arpha" xlink:type="simple">89E4CCBB-F476-5098-A900-F8C5DF46F1CD</object-id>
              <tp:taxon-name-part taxon-name-part-type="genus" reg="Catenularia">Catenularia</tp:taxon-name-part>
            </tp:taxon-name><tp:taxon-authority>Grove, Syll. fung. 4: 303. 1886.</tp:taxon-authority><tp:nomenclature-citation-list><tp:nomenclature-citation><tp:taxon-name>
                  <tp:taxon-name-part taxon-name-part-type="genus" reg="Psiloniella"/>
                </tp:taxon-name><comment>Synonyms. <tp:taxon-name><tp:taxon-name-part taxon-name-part-type="genus" reg="Psiloniella">Psiloniella</tp:taxon-name-part></tp:taxon-name> Costantin, Mucéd. Simpl.: 25, 190. 1888. </comment></tp:nomenclature-citation><tp:nomenclature-citation><tp:taxon-name>
                  <tp:taxon-name-part taxon-name-part-type="genus" reg="Haplochalara">Haplochalara</tp:taxon-name-part>
                </tp:taxon-name><comment>Linder, Mycologia 25: 347. 1933.</comment></tp:nomenclature-citation></tp:nomenclature-citation-list></tp:nomenclature><tp:treatment-sec sec-type="type species" id="SECID0EJJAG"><title>Type species.</title><p><italic><tp:taxon-name><tp:taxon-name-part taxon-name-part-type="genus" reg="Catenularia">Catenularia</tp:taxon-name-part> <tp:taxon-name-part taxon-name-part-type="species" reg="cupulifera">cupulifera</tp:taxon-name-part></tp:taxon-name></italic> (Berk. &amp; Broome) Réblová &amp; A.N. Mill.</p></tp:treatment-sec><tp:treatment-sec sec-type="description" id="SECID0E1JAG"><title>Emended description.</title><p>Colonies effuse, hairy to velutinous, brown, dark brown to black, mycelium partly immersed, partly superficial; composed of conidiophores, capitate hyphae and sometimes ascomata. <bold><italic>Anamorph</italic>.</bold> Conidiophores macronematous, mononematous, solitary or in tufts, with dark stromatic hyphal cells around the bases, erect, straight or flexuous, unbranched, brown to dark brown, thick-walled, paler and thinner-walled towards the apex. Capitate hyphae scattered among the conidiophores, occasionally absent, erect, brown, extending percurrently, paler towards the apex, apical cell sterile, thin-walled, subhyaline to hyaline, slightly swollen, broadly rounded with a hyaline mucilaginous cap that may disappear with age. Conidiogenous cells integrated, terminal, monophialidic, extending percurrently, cylindrical, subcylindrical or somewhat lageniform, brown, conidia produced successively; collarettes cup- or funnel-shaped, brown, smooth or slightly roughened, margin entire or frayed. Conidia cuneiform, obclavate, rounded-obconic to broadly obovoid in side view, with an angular outline when viewed from above with 3–6 blunt corners, broadly rounded to flattened at the apex, truncate at the distinctive, hyaline basal hilum, with a small, circular, thin-walled, pore-like area visible in the cell wall at each corner, sometimes with a visible central pore at the base, aseptate, hyaline when young, fuscous, fulvous, brown to dark brown at maturity, thick-walled, smooth; formed singly, adhered in basipetal chains, occasionally in clusters. <bold><italic>Teleomorph</italic>.</bold> Ascomata perithecial, non-stromatic, superficial, globose, subglobose to conical, papillate, glabrous occasionally with a powdery layer that disappears with age, sometimes covered with conidiophores and capitate hyphae. Ostiolar canal periphysate. Ascomatal wall carbonaceous, two-layered. Paraphyses persistent, branching, anastomosing, hyaline, longer than the asci. Asci unitunicate, short-stipitate, apical annulus non-amyloid, with eight ascospores. Ascospores fusiform, transversely septate, hyaline, smooth, without mucilaginous sheath or appendages.</p></tp:treatment-sec><tp:treatment-sec sec-type="habitat" id="SECID0ESKAG"><title>Habitat and geographical distribution.</title><p>Saprobe on decaying bark, wood and bamboo culms of various hosts. Members of <italic><tp:taxon-name><tp:taxon-name-part taxon-name-part-type="genus" reg="Catenularia">Catenularia</tp:taxon-name-part></tp:taxon-name></italic> have a worldwide distribution in temperate, subtropical and tropical geographic areas.</p></tp:treatment-sec><tp:treatment-sec sec-type="notes" id="SECID0E6KAG"><title>Notes.</title><p><xref ref-type="bibr" rid="B37">Hughes (1965)</xref> considered capitate hyphae to be an important diagnostic characteristic of <italic><tp:taxon-name><tp:taxon-name-part taxon-name-part-type="genus" reg="Catenularia">Catenularia</tp:taxon-name-part></tp:taxon-name></italic>. These structures have long escaped attention, and mycologists began to notice them only after they were described by <xref ref-type="bibr" rid="B35">Hughes (1949)</xref>. We studied holotype material of several species and original descriptions and illustrations to examine and trace this character in <italic><tp:taxon-name><tp:taxon-name-part taxon-name-part-type="genus" reg="Catenularia">Catenularia</tp:taxon-name-part></tp:taxon-name></italic>. Capitate hyphae have not been mentioned in the original descriptions of <italic><tp:taxon-name><tp:taxon-name-part taxon-name-part-type="genus" reg="Catenularia">C.</tp:taxon-name-part> <tp:taxon-name-part taxon-name-part-type="species" reg="cupulifera">cupulifera</tp:taxon-name-part></tp:taxon-name></italic> (<xref ref-type="bibr" rid="B2">Berkeley and Broome 1871</xref>; <xref ref-type="bibr" rid="B74">Richon 1877</xref>; <xref ref-type="bibr" rid="B22">Grove 1886</xref>). In studying collections of this species, we observed a variation in the presence of capitate hyphae. In some specimens, capitate hyphae are abundantly present, but may be scarce and difficult to find in others. Revision of the holotypes of <tp:taxon-name><tp:taxon-name-part taxon-name-part-type="genus" reg="Catenularia">C.</tp:taxon-name-part> <tp:taxon-name-part taxon-name-part-type="species" reg="cuneiformis">cuneiformis</tp:taxon-name-part> <tp:taxon-name-part taxon-name-part-type="infraspecific-rank">var.</tp:taxon-name-part> <tp:taxon-name-part taxon-name-part-type="variety" reg="minor">minor</tp:taxon-name-part></tp:taxon-name> (<xref ref-type="bibr" rid="B32">Holubová-Jechová 1983</xref>) and <italic><tp:taxon-name><tp:taxon-name-part taxon-name-part-type="genus" reg="Chaetosphaeria">Ch.</tp:taxon-name-part> <tp:taxon-name-part taxon-name-part-type="species" reg="trianguloconidia">trianguloconidia</tp:taxon-name-part></tp:taxon-name></italic> (<xref ref-type="bibr" rid="B70">Réblová and Seifert 2003</xref>) not only revealed that both fungi are conspecific, but also led to the discovery of capitate hyphae, although they were not mentioned in the protologues of either species. They are scattered among conidiophores and easy to overlook. Phylogenetic analysis of several <italic><tp:taxon-name><tp:taxon-name-part taxon-name-part-type="genus" reg="Catenularia">Catenularia</tp:taxon-name-part></tp:taxon-name></italic> representatives with capitate hyphae (<italic><tp:taxon-name><tp:taxon-name-part taxon-name-part-type="genus" reg="Catenularia">C.</tp:taxon-name-part> <tp:taxon-name-part taxon-name-part-type="species" reg="cubensis">cubensis</tp:taxon-name-part></tp:taxon-name></italic> and <italic><tp:taxon-name><tp:taxon-name-part taxon-name-part-type="genus" reg="Catenularia">C.</tp:taxon-name-part> <tp:taxon-name-part taxon-name-part-type="species" reg="minor">minor</tp:taxon-name-part></tp:taxon-name></italic>) and those without them (<italic><tp:taxon-name><tp:taxon-name-part taxon-name-part-type="genus" reg="Catenularia">C.</tp:taxon-name-part> <tp:taxon-name-part taxon-name-part-type="species" reg="angulospora">angulospora</tp:taxon-name-part></tp:taxon-name></italic>, <italic><tp:taxon-name><tp:taxon-name-part taxon-name-part-type="genus" reg="Catenularia">C.</tp:taxon-name-part> <tp:taxon-name-part taxon-name-part-type="species" reg="catenulata">catenulata</tp:taxon-name-part></tp:taxon-name></italic>) provided compelling evidence to consider these species congeneric.</p><p>In this study, we present a taxonomic circumscription of <italic><tp:taxon-name><tp:taxon-name-part taxon-name-part-type="genus" reg="Catenularia">Catenularia</tp:taxon-name-part></tp:taxon-name></italic> using molecular and phenotypic data. The generic concept has been emended and species with and without capitate hyphae are accepted in <italic><tp:taxon-name><tp:taxon-name-part taxon-name-part-type="genus" reg="Catenularia">Catenularia</tp:taxon-name-part></tp:taxon-name></italic>. We were unsuccessful in obtaining <italic><tp:taxon-name><tp:taxon-name-part taxon-name-part-type="genus" reg="Catenularia">C.</tp:taxon-name-part> <tp:taxon-name-part taxon-name-part-type="species" reg="cupulifera">cupulifera</tp:taxon-name-part></tp:taxon-name></italic> into axenic culture from fresh material. The available non-type strain CBS 419.80 of this species is a contaminant (In the Blast search, <abbrev xmlns:xlink="http://www.w3.org/1999/xlink" xlink:title="internal transcribed spacer" id="ABBRID0EJQAG" xlink:type="simple">ITS</abbrev> and <abbrev xmlns:xlink="http://www.w3.org/1999/xlink" xlink:title="large subunit 28S rDNA gene" id="ABBRID0ENQAG" xlink:type="simple">28S</abbrev> sequences derived from this strain showed 100% identity with sequences of various strains of <italic><tp:taxon-name><tp:taxon-name-part taxon-name-part-type="genus" reg="Calycina">Calycina</tp:taxon-name-part> <tp:taxon-name-part taxon-name-part-type="species" reg="citrina">citrina</tp:taxon-name-part></tp:taxon-name></italic>.). Eleven species are accepted in <italic><tp:taxon-name><tp:taxon-name-part taxon-name-part-type="genus" reg="Catenularia">Catenularia</tp:taxon-name-part></tp:taxon-name></italic> and listed below, four of which have been verified with molecular DNA data. Other species are accepted based on morphological similarity, but have to be confirmed as members of <italic><tp:taxon-name><tp:taxon-name-part taxon-name-part-type="genus" reg="Catenularia">Catenularia</tp:taxon-name-part></tp:taxon-name></italic> by molecular data. So far, the teleomorph has been observed in <italic><tp:taxon-name><tp:taxon-name-part taxon-name-part-type="genus" reg="Catenularia">C.</tp:taxon-name-part> <tp:taxon-name-part taxon-name-part-type="species" reg="cubensis">cubensis</tp:taxon-name-part></tp:taxon-name></italic>, <italic><tp:taxon-name><tp:taxon-name-part taxon-name-part-type="genus" reg="Catenularia">C.</tp:taxon-name-part> <tp:taxon-name-part taxon-name-part-type="species" reg="cupulifera">cupulifera</tp:taxon-name-part></tp:taxon-name></italic>, <italic><tp:taxon-name><tp:taxon-name-part taxon-name-part-type="genus" reg="Catenularia">C.</tp:taxon-name-part> <tp:taxon-name-part taxon-name-part-type="species" reg="minor">minor</tp:taxon-name-part></tp:taxon-name></italic> and <italic><tp:taxon-name><tp:taxon-name-part taxon-name-part-type="genus" reg="Catenularia">C.</tp:taxon-name-part> <tp:taxon-name-part taxon-name-part-type="species" reg="novae-zelandiae">novae-zelandiae</tp:taxon-name-part></tp:taxon-name></italic>. <italic><tp:taxon-name><tp:taxon-name-part taxon-name-part-type="genus" reg="Catenularia">Catenularia</tp:taxon-name-part> <tp:taxon-name-part taxon-name-part-type="species" reg="variegata">variegata</tp:taxon-name-part></tp:taxon-name></italic> (<xref ref-type="bibr" rid="B44">Li et al. 2017</xref>) is excluded from <italic><tp:taxon-name><tp:taxon-name-part taxon-name-part-type="genus" reg="Catenularia">Catenularia</tp:taxon-name-part></tp:taxon-name></italic> and transferred to a new segregate genus <italic><tp:taxon-name><tp:taxon-name-part taxon-name-part-type="genus" reg="Fuscocatenula">Fuscocatenula</tp:taxon-name-part></tp:taxon-name></italic> in this study. Disposition of <italic><tp:taxon-name><tp:taxon-name-part taxon-name-part-type="genus" reg="Catenularia">Catenularia</tp:taxon-name-part></tp:taxon-name></italic> and morphologically similar taxa previously attributed to the genus is presented in Table <xref ref-type="table" rid="T1">1</xref>.</p><table-wrap id="T1" position="float" orientation="portrait"><label>Table 1.</label><caption><p>Species of <italic><tp:taxon-name><tp:taxon-name-part taxon-name-part-type="genus" reg="Catenularia">Catenularia</tp:taxon-name-part></tp:taxon-name></italic>: accepted species (in bold) and disposition of morphologically similar taxa previously treated in <italic><tp:taxon-name><tp:taxon-name-part taxon-name-part-type="genus" reg="Catenularia">Catenularia</tp:taxon-name-part></tp:taxon-name></italic> and <italic><tp:taxon-name><tp:taxon-name-part taxon-name-part-type="genus" reg="Chaetosphaeria">Chaetosphaeria</tp:taxon-name-part></tp:taxon-name></italic>.</p></caption><table id="TID0EGAAK" rules="all"><tbody><tr><th rowspan="1" colspan="1">Name in <italic><tp:taxon-name><tp:taxon-name-part taxon-name-part-type="genus" reg="Catenularia">Catenularia</tp:taxon-name-part></tp:taxon-name></italic> and <italic><tp:taxon-name><tp:taxon-name-part taxon-name-part-type="genus" reg="Chaetosphaeria">Chaetosphaeria</tp:taxon-name-part></tp:taxon-name></italic></th><th rowspan="1" colspan="1">Current name</th><th rowspan="1" colspan="1">Current classification</th><th rowspan="1" colspan="1">Reference</th></tr><tr><td rowspan="1" colspan="1"><italic><tp:taxon-name><tp:taxon-name-part taxon-name-part-type="genus" reg="Catenularia">Catenularia</tp:taxon-name-part> <tp:taxon-name-part taxon-name-part-type="species" reg="angulospora">angulospora</tp:taxon-name-part></tp:taxon-name></italic> (Linder) E.W. Mason*</td><td rowspan="1" colspan="1"><bold><italic><tp:taxon-name><tp:taxon-name-part taxon-name-part-type="genus" reg="Catenularia">Catenularia</tp:taxon-name-part> <tp:taxon-name-part taxon-name-part-type="species" reg="angulospora">angulospora</tp:taxon-name-part></tp:taxon-name></italic></bold> (Linder) E.W. Mason</td><td rowspan="1" colspan="1">
                      <tp:taxon-name>
                        <tp:taxon-name-part taxon-name-part-type="order">Chaetosphaeriales</tp:taxon-name-part>
                      </tp:taxon-name>
                    </td><td rowspan="1" colspan="1">
                      <xref ref-type="bibr" rid="B54">Mason (1941)</xref>
                    </td></tr><tr><td rowspan="1" colspan="1"><italic><tp:taxon-name><tp:taxon-name-part taxon-name-part-type="genus" reg="Catenularia">C.</tp:taxon-name-part> <tp:taxon-name-part taxon-name-part-type="species" reg="antarctica">antarctica</tp:taxon-name-part></tp:taxon-name></italic> Henn.*</td><td rowspan="1" colspan="1"><italic><tp:taxon-name><tp:taxon-name-part taxon-name-part-type="genus" reg="Periconia">Periconia</tp:taxon-name-part> <tp:taxon-name-part taxon-name-part-type="species" reg="antarctica">antarctica</tp:taxon-name-part></tp:taxon-name></italic> (Henn.) S. Hughes</td><td rowspan="1" colspan="1">
                      <tp:taxon-name>
                        <tp:taxon-name-part taxon-name-part-type="order">Pleosporales</tp:taxon-name-part>
                      </tp:taxon-name>
                    </td><td rowspan="1" colspan="1">
                      <xref ref-type="bibr" rid="B37">Hughes (1965)</xref>
                    </td></tr><tr><td rowspan="1" colspan="1"><italic><tp:taxon-name><tp:taxon-name-part taxon-name-part-type="genus" reg="Catenularia">C.</tp:taxon-name-part> <tp:taxon-name-part taxon-name-part-type="species" reg="atra">atra</tp:taxon-name-part></tp:taxon-name></italic> (Corda) Sacc.*</td><td rowspan="1" colspan="1"><italic><tp:taxon-name><tp:taxon-name-part taxon-name-part-type="genus" reg="Spadicoides">Spadicoides</tp:taxon-name-part> <tp:taxon-name-part taxon-name-part-type="species" reg="atra">atra</tp:taxon-name-part></tp:taxon-name></italic> (Corda) S. Hughes</td><td rowspan="1" colspan="1">
                      <tp:taxon-name>Xenospadicoidales</tp:taxon-name>
                    </td><td rowspan="1" colspan="1">
                      <xref ref-type="bibr" rid="B36">Hughes (1958)</xref>
                    </td></tr><tr><td rowspan="1" colspan="1"><italic><tp:taxon-name><tp:taxon-name-part taxon-name-part-type="genus" reg="Catenularia">C.</tp:taxon-name-part> <tp:taxon-name-part taxon-name-part-type="species" reg="cubensis">cubensis</tp:taxon-name-part></tp:taxon-name></italic> Hol.-Jech.</td><td rowspan="1" colspan="1"><bold><italic><tp:taxon-name><tp:taxon-name-part taxon-name-part-type="genus" reg="Catenularia">Catenularia</tp:taxon-name-part> <tp:taxon-name-part taxon-name-part-type="species" reg="cubensis">cubensis</tp:taxon-name-part></tp:taxon-name></italic></bold> Hol.-Jech.</td><td rowspan="1" colspan="1">
                      <tp:taxon-name>
                        <tp:taxon-name-part taxon-name-part-type="order">Chaetosphaeriales</tp:taxon-name-part>
                      </tp:taxon-name>
                    </td><td rowspan="1" colspan="1">
                      <xref ref-type="bibr" rid="B31">Holubová-Jechová (1982)</xref>
                    </td></tr><tr><td rowspan="1" colspan="1"><tp:taxon-name><tp:taxon-name-part taxon-name-part-type="genus" reg="Catenularia">C.</tp:taxon-name-part> <tp:taxon-name-part taxon-name-part-type="species" reg="cuneiformis">cuneiformis</tp:taxon-name-part> <tp:taxon-name-part taxon-name-part-type="infraspecific-rank">var.</tp:taxon-name-part> <tp:taxon-name-part taxon-name-part-type="variety" reg="cuneiformis">cuneiformis</tp:taxon-name-part></tp:taxon-name> (Richon) E.W. Mason</td><td rowspan="1" colspan="1"><bold><italic><tp:taxon-name><tp:taxon-name-part taxon-name-part-type="genus" reg="Catenularia">Catenularia</tp:taxon-name-part> <tp:taxon-name-part taxon-name-part-type="species" reg="cupulifera">cupulifera</tp:taxon-name-part></tp:taxon-name></italic></bold> (Berk. &amp; Broome) Réblová &amp; A.N. Mill.</td><td rowspan="1" colspan="1">
                      <tp:taxon-name>
                        <tp:taxon-name-part taxon-name-part-type="order">Chaetosphaeriales</tp:taxon-name-part>
                      </tp:taxon-name>
                    </td><td rowspan="1" colspan="1"><xref ref-type="bibr" rid="B54">Mason (1941)</xref>, this study</td></tr><tr><td rowspan="1" colspan="1"><tp:taxon-name><tp:taxon-name-part taxon-name-part-type="genus" reg="Catenularia">C.</tp:taxon-name-part> <tp:taxon-name-part taxon-name-part-type="species" reg="cuneiformis">cuneiformis</tp:taxon-name-part> <tp:taxon-name-part taxon-name-part-type="infraspecific-rank">var.</tp:taxon-name-part> <tp:taxon-name-part taxon-name-part-type="variety" reg="minor">minor</tp:taxon-name-part></tp:taxon-name> Hol.-Jech.</td><td rowspan="1" colspan="1"><bold><italic><tp:taxon-name><tp:taxon-name-part taxon-name-part-type="genus" reg="Catenularia">Catenularia</tp:taxon-name-part> <tp:taxon-name-part taxon-name-part-type="species" reg="minor">minor</tp:taxon-name-part></tp:taxon-name></italic></bold> (Hol.-Jech.) Réblová &amp; A.N. Mill.</td><td rowspan="1" colspan="1">
                      <tp:taxon-name>
                        <tp:taxon-name-part taxon-name-part-type="order">Chaetosphaeriales</tp:taxon-name-part>
                      </tp:taxon-name>
                    </td><td rowspan="1" colspan="1"><xref ref-type="bibr" rid="B32">Holubová-Jechová (1983)</xref>, this study</td></tr><tr><td rowspan="1" colspan="1"><italic><tp:taxon-name><tp:taxon-name-part taxon-name-part-type="genus" reg="Catenularia">C.</tp:taxon-name-part> <tp:taxon-name-part taxon-name-part-type="species" reg="echinata">echinata</tp:taxon-name-part></tp:taxon-name></italic> Wakker*</td><td rowspan="1" colspan="1"><italic><tp:taxon-name><tp:taxon-name-part taxon-name-part-type="genus" reg="Thielaviopsis">Thielaviopsis</tp:taxon-name-part> <tp:taxon-name-part taxon-name-part-type="species" reg="ethacetica">ethacetica</tp:taxon-name-part></tp:taxon-name></italic> Went</td><td rowspan="1" colspan="1">
                      <tp:taxon-name>
                        <tp:taxon-name-part taxon-name-part-type="order">Microascales</tp:taxon-name-part>
                      </tp:taxon-name>
                    </td><td rowspan="1" colspan="1">
                      <xref ref-type="bibr" rid="B13">De Beer et al. (2014)</xref>
                    </td></tr><tr><td rowspan="1" colspan="1"><italic><tp:taxon-name><tp:taxon-name-part taxon-name-part-type="genus" reg="Catenularia">C.</tp:taxon-name-part> <tp:taxon-name-part taxon-name-part-type="species" reg="elasticae">elasticae</tp:taxon-name-part></tp:taxon-name></italic> Koord.*</td><td rowspan="1" colspan="1"><italic><tp:taxon-name><tp:taxon-name-part taxon-name-part-type="genus" reg="Gliomastix">Gliomastix</tp:taxon-name-part> <tp:taxon-name-part taxon-name-part-type="species" reg="elasticae">elasticae</tp:taxon-name-part></tp:taxon-name></italic> (Koord.) Crane &amp; Schoknecht</td><td rowspan="1" colspan="1">
                      <tp:taxon-name>
                        <tp:taxon-name-part taxon-name-part-type="order">Hypocreales</tp:taxon-name-part>
                      </tp:taxon-name>
                    </td><td rowspan="1" colspan="1">
                      <xref ref-type="bibr" rid="B77">Schoknecht and Crane (1977)</xref>
                    </td></tr><tr><td rowspan="1" colspan="1"><italic><tp:taxon-name><tp:taxon-name-part taxon-name-part-type="genus" reg="Catenularia">C.</tp:taxon-name-part> <tp:taxon-name-part taxon-name-part-type="species" reg="fuliginea">fuliginea</tp:taxon-name-part></tp:taxon-name></italic> Saito*</td><td rowspan="1" colspan="1"><italic><tp:taxon-name><tp:taxon-name-part taxon-name-part-type="genus" reg="Wallemia">Wallemia</tp:taxon-name-part> <tp:taxon-name-part taxon-name-part-type="species" reg="sebi">sebi</tp:taxon-name-part></tp:taxon-name></italic> (Fr.) Arx</td><td rowspan="1" colspan="1">
                      <tp:taxon-name>
                        <tp:taxon-name-part taxon-name-part-type="order">Wallemiales</tp:taxon-name-part>
                      </tp:taxon-name>
                    </td><td rowspan="1" colspan="1">Von <xref ref-type="bibr" rid="B1">Arx (1970)</xref></td></tr><tr><td rowspan="1" colspan="1"><tp:taxon-name><tp:taxon-name-part taxon-name-part-type="genus" reg="Catenularia">C.</tp:taxon-name-part> <tp:taxon-name-part taxon-name-part-type="species" reg="fuliginea">fuliginea</tp:taxon-name-part> <tp:taxon-name-part taxon-name-part-type="infraspecific-rank">var.</tp:taxon-name-part> <tp:taxon-name-part taxon-name-part-type="variety" reg="lunzinensis">lunzinensis</tp:taxon-name-part></tp:taxon-name> Szilv.*</td><td rowspan="1" colspan="1"><tp:taxon-name><tp:taxon-name-part taxon-name-part-type="genus" reg="Catenularia">Catenularia</tp:taxon-name-part> <tp:taxon-name-part taxon-name-part-type="species" reg="fuliginea">fuliginea</tp:taxon-name-part> <tp:taxon-name-part taxon-name-part-type="infraspecific-rank">var.</tp:taxon-name-part> <tp:taxon-name-part taxon-name-part-type="variety" reg="lunzinensis">lunzinensis</tp:taxon-name-part></tp:taxon-name> Szilv.</td><td rowspan="1" colspan="1">unknown</td><td rowspan="1" colspan="1">Von <xref ref-type="bibr" rid="B92">Szilvinyi (1941)</xref></td></tr><tr><td rowspan="1" colspan="1"><italic><tp:taxon-name><tp:taxon-name-part taxon-name-part-type="genus" reg="Catenularia">C.</tp:taxon-name-part> <tp:taxon-name-part taxon-name-part-type="species" reg="guadalcanalensis">guadalcanalensis</tp:taxon-name-part></tp:taxon-name></italic> Matsush.</td><td rowspan="1" colspan="1"><italic><tp:taxon-name><tp:taxon-name-part taxon-name-part-type="genus" reg="Monilochaetes">Monilochaetes</tp:taxon-name-part> <tp:taxon-name-part taxon-name-part-type="species" reg="guadalcanalensis">guadalcanalensis</tp:taxon-name-part></tp:taxon-name></italic> (Matsush.) I.H. Rong &amp; W. Gams</td><td rowspan="1" colspan="1">
                      <tp:taxon-name>
                        <tp:taxon-name-part taxon-name-part-type="order">Glomerellales</tp:taxon-name-part>
                      </tp:taxon-name>
                    </td><td rowspan="1" colspan="1">
                      <xref ref-type="bibr" rid="B73">Rong and Gams (2000)</xref>
                    </td></tr><tr><td rowspan="1" colspan="1"><italic><tp:taxon-name><tp:taxon-name-part taxon-name-part-type="genus" reg="Catenularia">C.</tp:taxon-name-part> <tp:taxon-name-part taxon-name-part-type="species" reg="heimii">heimii</tp:taxon-name-part></tp:taxon-name></italic> F. Mangenot*</td><td rowspan="1" colspan="1"><italic><tp:taxon-name><tp:taxon-name-part taxon-name-part-type="genus" reg="Chloridium">Chloridium</tp:taxon-name-part> <tp:taxon-name-part taxon-name-part-type="species" reg="clavaeforme">clavaeforme</tp:taxon-name-part></tp:taxon-name></italic> (Preuss) W. Gams &amp; Hol.-Jech.</td><td rowspan="1" colspan="1">
                      <tp:taxon-name>
                        <tp:taxon-name-part taxon-name-part-type="order">Chaetosphaeriales</tp:taxon-name-part>
                      </tp:taxon-name>
                    </td><td rowspan="1" colspan="1">
                      <xref ref-type="bibr" rid="B20">Gams and Holubová-Jechová (1976)</xref>
                    </td></tr><tr><td rowspan="1" colspan="1"><italic><tp:taxon-name><tp:taxon-name-part taxon-name-part-type="genus" reg="Catenularia">C.</tp:taxon-name-part> <tp:taxon-name-part taxon-name-part-type="species" reg="hughesii">hughesii</tp:taxon-name-part></tp:taxon-name></italic> N.D. Sharma</td><td rowspan="1" colspan="1"><bold><italic><tp:taxon-name><tp:taxon-name-part taxon-name-part-type="genus" reg="Catenularia">Catenularia</tp:taxon-name-part> <tp:taxon-name-part taxon-name-part-type="species" reg="angulospora">angulospora</tp:taxon-name-part></tp:taxon-name></italic></bold> (Linder) E.W. Mason</td><td rowspan="1" colspan="1">
                      <tp:taxon-name>
                        <tp:taxon-name-part taxon-name-part-type="order">Chaetosphaeriales</tp:taxon-name-part>
                      </tp:taxon-name>
                    </td><td rowspan="1" colspan="1">
                      <xref ref-type="bibr" rid="B78">Sharma (1980)</xref>
                    </td></tr><tr><td rowspan="1" colspan="1"><italic><tp:taxon-name><tp:taxon-name-part taxon-name-part-type="genus" reg="Catenularia">C.</tp:taxon-name-part> <tp:taxon-name-part taxon-name-part-type="species" reg="kalakadensis">kalakadensis</tp:taxon-name-part></tp:taxon-name></italic> Subram. &amp; Bhat</td><td rowspan="1" colspan="1"><bold><italic><tp:taxon-name><tp:taxon-name-part taxon-name-part-type="genus" reg="Catenularia">Catenularia</tp:taxon-name-part> <tp:taxon-name-part taxon-name-part-type="species" reg="kalakadensis">kalakadensis</tp:taxon-name-part></tp:taxon-name></italic></bold> Subram. &amp; Bhat</td><td rowspan="1" colspan="1">
                      <tp:taxon-name>
                        <tp:taxon-name-part taxon-name-part-type="order">Chaetosphaeriales</tp:taxon-name-part>
                      </tp:taxon-name>
                    </td><td rowspan="1" colspan="1">
                      <xref ref-type="bibr" rid="B89">Subramanian and Bhat (1989)</xref>
                    </td></tr><tr><td rowspan="1" colspan="1"><italic><tp:taxon-name><tp:taxon-name-part taxon-name-part-type="genus" reg="Catenularia">C.</tp:taxon-name-part> <tp:taxon-name-part taxon-name-part-type="species" reg="longispora">longispora</tp:taxon-name-part></tp:taxon-name></italic> S. Hughes</td><td rowspan="1" colspan="1"><bold><italic><tp:taxon-name><tp:taxon-name-part taxon-name-part-type="genus" reg="Catenularia">Catenularia</tp:taxon-name-part> <tp:taxon-name-part taxon-name-part-type="species" reg="longispora">longispora</tp:taxon-name-part></tp:taxon-name></italic></bold> S. Hughes</td><td rowspan="1" colspan="1">
                      <tp:taxon-name>
                        <tp:taxon-name-part taxon-name-part-type="order">Chaetosphaeriales</tp:taxon-name-part>
                      </tp:taxon-name>
                    </td><td rowspan="1" colspan="1">
                      <xref ref-type="bibr" rid="B37">Hughes (1965)</xref>
                    </td></tr><tr><td rowspan="1" colspan="1"><italic><tp:taxon-name><tp:taxon-name-part taxon-name-part-type="genus" reg="Catenularia">C.</tp:taxon-name-part> <tp:taxon-name-part taxon-name-part-type="species" reg="macrospora">macrospora</tp:taxon-name-part></tp:taxon-name></italic> S. Hughes</td><td rowspan="1" colspan="1"><bold><italic><tp:taxon-name><tp:taxon-name-part taxon-name-part-type="genus" reg="Catenularia">Catenularia</tp:taxon-name-part> <tp:taxon-name-part taxon-name-part-type="species" reg="macrospora">macrospora</tp:taxon-name-part></tp:taxon-name></italic></bold> S. Hughes</td><td rowspan="1" colspan="1">
                      <tp:taxon-name>
                        <tp:taxon-name-part taxon-name-part-type="order">Chaetosphaeriales</tp:taxon-name-part>
                      </tp:taxon-name>
                    </td><td rowspan="1" colspan="1">
                      <xref ref-type="bibr" rid="B37">Hughes (1965)</xref>
                    </td></tr><tr><td rowspan="1" colspan="1"><italic><tp:taxon-name><tp:taxon-name-part taxon-name-part-type="genus" reg="Catenularia">C.</tp:taxon-name-part> <tp:taxon-name-part taxon-name-part-type="species" reg="malabarica">malabarica</tp:taxon-name-part></tp:taxon-name></italic> Subram. &amp; Bhat</td><td rowspan="1" colspan="1"><bold><italic><tp:taxon-name><tp:taxon-name-part taxon-name-part-type="genus" reg="Catenularia">Catenularia</tp:taxon-name-part> <tp:taxon-name-part taxon-name-part-type="species" reg="malabarica">malabarica</tp:taxon-name-part></tp:taxon-name></italic></bold> Subram. &amp; Bhat</td><td rowspan="1" colspan="1">
                      <tp:taxon-name>
                        <tp:taxon-name-part taxon-name-part-type="order">Chaetosphaeriales</tp:taxon-name-part>
                      </tp:taxon-name>
                    </td><td rowspan="1" colspan="1">
                      <xref ref-type="bibr" rid="B89">Subramanian and Bhat (1989)</xref>
                    </td></tr><tr><td rowspan="1" colspan="1"><italic><tp:taxon-name><tp:taxon-name-part taxon-name-part-type="genus" reg="Catenularia">C.</tp:taxon-name-part> <tp:taxon-name-part taxon-name-part-type="species" reg="megalospora">megalospora</tp:taxon-name-part></tp:taxon-name></italic> Speg.*</td><td rowspan="1" colspan="1"><italic><tp:taxon-name><tp:taxon-name-part taxon-name-part-type="genus" reg="Catenularia">Catenularia</tp:taxon-name-part> <tp:taxon-name-part taxon-name-part-type="species" reg="megalospora">megalospora</tp:taxon-name-part></tp:taxon-name></italic> Speg.</td><td rowspan="1" colspan="1">unknown</td><td rowspan="1" colspan="1">
                      <xref ref-type="bibr" rid="B84">Spegazzini (1898)</xref>
                    </td></tr><tr><td rowspan="1" colspan="1"><italic><tp:taxon-name><tp:taxon-name-part taxon-name-part-type="genus" reg="Catenularia">C.</tp:taxon-name-part> <tp:taxon-name-part taxon-name-part-type="species" reg="piceae">piceae</tp:taxon-name-part></tp:taxon-name></italic> M.B. Ellis</td><td rowspan="1" colspan="1"><italic><tp:taxon-name><tp:taxon-name-part taxon-name-part-type="genus" reg="Exochalara">Exochalara</tp:taxon-name-part> <tp:taxon-name-part taxon-name-part-type="species" reg="longissima">longissima</tp:taxon-name-part></tp:taxon-name></italic> (Grove) W. Gams &amp; Hol.-Jech.</td><td rowspan="1" colspan="1">
                      <tp:taxon-name>
                        <tp:taxon-name-part taxon-name-part-type="order">Helotiales</tp:taxon-name-part>
                      </tp:taxon-name>
                    </td><td rowspan="1" colspan="1">
                      <xref ref-type="bibr" rid="B20">Gams and Holubová-Jechová (1976)</xref>
                    </td></tr><tr><td rowspan="1" colspan="1"><italic><tp:taxon-name><tp:taxon-name-part taxon-name-part-type="genus" reg="Catenularia">C.</tp:taxon-name-part> <tp:taxon-name-part taxon-name-part-type="species" reg="pidopliczkoi">pidopliczkoi</tp:taxon-name-part></tp:taxon-name></italic> (Zhdanova) M.A. Litv.</td><td rowspan="1" colspan="1"><italic><tp:taxon-name><tp:taxon-name-part taxon-name-part-type="genus" reg="Haplochalara">Haplochalara</tp:taxon-name-part> <tp:taxon-name-part taxon-name-part-type="species" reg="pidoplitschkoi">pidoplitschkoi</tp:taxon-name-part></tp:taxon-name></italic> Zhdanova</td><td rowspan="1" colspan="1">unknown</td><td rowspan="1" colspan="1">
                      <xref ref-type="bibr" rid="B47">Litvinov (1967)</xref>
                    </td></tr><tr><td rowspan="1" colspan="1"><italic><tp:taxon-name><tp:taxon-name-part taxon-name-part-type="genus" reg="Catenularia">C.</tp:taxon-name-part> <tp:taxon-name-part taxon-name-part-type="species" reg="simmonsii">simmonsii</tp:taxon-name-part></tp:taxon-name></italic> Morgan-Jones</td><td rowspan="1" colspan="1"><italic><tp:taxon-name><tp:taxon-name-part taxon-name-part-type="genus" reg="Sporoschismopsis">Sporoschismopsis</tp:taxon-name-part> <tp:taxon-name-part taxon-name-part-type="species" reg="simmonsii">simmonsii</tp:taxon-name-part></tp:taxon-name></italic> (Morgan-Jones) Hol.-Jech. &amp; Hennebert</td><td rowspan="1" colspan="1">
                      <tp:taxon-name>
                        <tp:taxon-name-part taxon-name-part-type="order">Glomerellales</tp:taxon-name-part>
                      </tp:taxon-name>
                    </td><td rowspan="1" colspan="1">
                      <xref ref-type="bibr" rid="B33">Holubová-Jechová and Hennebert (1972)</xref>
                    </td></tr><tr><td rowspan="1" colspan="1"><italic><tp:taxon-name><tp:taxon-name-part taxon-name-part-type="genus" reg="Catenularia">C.</tp:taxon-name-part> <tp:taxon-name-part taxon-name-part-type="species" reg="simplex">simplex</tp:taxon-name-part></tp:taxon-name></italic> Grove</td><td rowspan="1" colspan="1"><bold><italic><tp:taxon-name><tp:taxon-name-part taxon-name-part-type="genus" reg="Catenularia">Catenularia</tp:taxon-name-part> <tp:taxon-name-part taxon-name-part-type="species" reg="cupulifera">cupulifera</tp:taxon-name-part></tp:taxon-name></italic></bold> (Berk. &amp; Broome) Réblová &amp; A.N. Mill.</td><td rowspan="1" colspan="1">
                      <tp:taxon-name>
                        <tp:taxon-name-part taxon-name-part-type="order">Chaetosphaeriales</tp:taxon-name-part>
                      </tp:taxon-name>
                    </td><td rowspan="1" colspan="1"><xref ref-type="bibr" rid="B76">Saccardo (1886)</xref>, this study</td></tr><tr><td rowspan="1" colspan="1"><italic><tp:taxon-name><tp:taxon-name-part taxon-name-part-type="genus" reg="Catenularia">C.</tp:taxon-name-part> <tp:taxon-name-part taxon-name-part-type="species" reg="variegata">variegata</tp:taxon-name-part></tp:taxon-name></italic> H.H. Li &amp; X.G. Zhang</td><td rowspan="1" colspan="1"><italic><tp:taxon-name><tp:taxon-name-part taxon-name-part-type="genus" reg="Fuscocatenula">Fuscocatenula</tp:taxon-name-part> <tp:taxon-name-part taxon-name-part-type="species" reg="variegata">variegata</tp:taxon-name-part></tp:taxon-name></italic> (H.H. Li &amp; X.G. Zhang) Réblová &amp; A.N. Mill.</td><td rowspan="1" colspan="1">
                      <tp:taxon-name>
                        <tp:taxon-name-part taxon-name-part-type="order">Chaetosphaeriales</tp:taxon-name-part>
                      </tp:taxon-name>
                    </td><td rowspan="1" colspan="1"><xref ref-type="bibr" rid="B44">Li et al. (2017)</xref>, this study</td></tr><tr><td rowspan="1" colspan="1"><italic><tp:taxon-name><tp:taxon-name-part taxon-name-part-type="genus" reg="Catenularia">C.</tp:taxon-name-part> <tp:taxon-name-part taxon-name-part-type="species" reg="velutina">velutina</tp:taxon-name-part></tp:taxon-name></italic> Syd. &amp; P. Syd.*</td><td rowspan="1" colspan="1"><italic><tp:taxon-name><tp:taxon-name-part taxon-name-part-type="genus" reg="Catenularia">Catenularia</tp:taxon-name-part> <tp:taxon-name-part taxon-name-part-type="species" reg="velutina">velutina</tp:taxon-name-part></tp:taxon-name></italic> Syd. &amp; P. Syd.</td><td rowspan="1" colspan="1">unknown</td><td rowspan="1" colspan="1">
                      <xref ref-type="bibr" rid="B91">Sydow and Sydow (1914)</xref>
                    </td></tr><tr><td rowspan="1" colspan="1"><italic><tp:taxon-name><tp:taxon-name-part taxon-name-part-type="genus" reg="Chaetosphaeria">Chaetosphaeria</tp:taxon-name-part> <tp:taxon-name-part taxon-name-part-type="species" reg="catenulata">catenulata</tp:taxon-name-part></tp:taxon-name></italic> Z.L. Luo, K.D. Hyde &amp; H.Y. Su</td><td rowspan="1" colspan="1"><bold><italic><tp:taxon-name><tp:taxon-name-part taxon-name-part-type="genus" reg="Catenularia">Catenularia</tp:taxon-name-part> <tp:taxon-name-part taxon-name-part-type="species" reg="catenulata">catenulata</tp:taxon-name-part></tp:taxon-name></italic></bold> (Z.L. Luo, K.D. Hyde &amp; H.Y. Su) Réblová &amp; A.N. Mill.</td><td rowspan="1" colspan="1">
                      <tp:taxon-name>
                        <tp:taxon-name-part taxon-name-part-type="order">Chaetosphaeriales</tp:taxon-name-part>
                      </tp:taxon-name>
                    </td><td rowspan="1" colspan="1"><xref ref-type="bibr" rid="B50">Luo et al. (2019)</xref>, this study</td></tr><tr><td rowspan="1" colspan="1"><italic><tp:taxon-name><tp:taxon-name-part taxon-name-part-type="genus" reg="Chaetosphaeria">Ch.</tp:taxon-name-part> <tp:taxon-name-part taxon-name-part-type="species" reg="cubensis">cubensis</tp:taxon-name-part></tp:taxon-name></italic> Hol.-Jech.</td><td rowspan="1" colspan="1"><bold><italic><tp:taxon-name><tp:taxon-name-part taxon-name-part-type="genus" reg="Catenularia">Catenularia</tp:taxon-name-part> <tp:taxon-name-part taxon-name-part-type="species" reg="cubensis">cubensis</tp:taxon-name-part></tp:taxon-name></italic></bold> Hol.-Jech.</td><td rowspan="1" colspan="1">
                      <tp:taxon-name>
                        <tp:taxon-name-part taxon-name-part-type="order">Chaetosphaeriales</tp:taxon-name-part>
                      </tp:taxon-name>
                    </td><td rowspan="1" colspan="1"><xref ref-type="bibr" rid="B32">Holubová-Jechová (1983)</xref>, this study</td></tr><tr><td rowspan="1" colspan="1"><italic><tp:taxon-name><tp:taxon-name-part taxon-name-part-type="genus" reg="Chaetosphaeria">Ch.</tp:taxon-name-part> <tp:taxon-name-part taxon-name-part-type="species" reg="cupulifera">cupulifera</tp:taxon-name-part></tp:taxon-name></italic> (Berk. &amp; Broome) Sacc.</td><td rowspan="1" colspan="1"><bold><italic><tp:taxon-name><tp:taxon-name-part taxon-name-part-type="genus" reg="Catenularia">Catenularia</tp:taxon-name-part> <tp:taxon-name-part taxon-name-part-type="species" reg="cupulifera">cupulifera</tp:taxon-name-part></tp:taxon-name></italic></bold> (Berk. &amp; Broome) Réblová &amp; A.N. Mill.</td><td rowspan="1" colspan="1">
                      <tp:taxon-name>
                        <tp:taxon-name-part taxon-name-part-type="order">Chaetosphaeriales</tp:taxon-name-part>
                      </tp:taxon-name>
                    </td><td rowspan="1" colspan="1"><xref ref-type="bibr" rid="B2">Berkeley and Broome (1871)</xref>, this study</td></tr><tr><td rowspan="1" colspan="1"><italic><tp:taxon-name><tp:taxon-name-part taxon-name-part-type="genus" reg="Chaetosphaeria">Ch.</tp:taxon-name-part> <tp:taxon-name-part taxon-name-part-type="species" reg="elsikii">elsikii</tp:taxon-name-part></tp:taxon-name></italic> M.J. Pound et al.</td><td rowspan="1" colspan="1"><bold><italic><tp:taxon-name><tp:taxon-name-part taxon-name-part-type="genus" reg="Catenularia">Catenularia</tp:taxon-name-part> <tp:taxon-name-part taxon-name-part-type="species" reg="elsikii">elsikii</tp:taxon-name-part></tp:taxon-name></italic></bold> (M.J. Pound et al.) Réblová &amp; A.N. Mill.</td><td rowspan="1" colspan="1">
                      <tp:taxon-name>
                        <tp:taxon-name-part taxon-name-part-type="order">Chaetosphaeriales</tp:taxon-name-part>
                      </tp:taxon-name>
                    </td><td rowspan="1" colspan="1"><xref ref-type="bibr" rid="B64">Pound et al. (2019)</xref>, this study</td></tr><tr><td rowspan="1" colspan="1"><italic><tp:taxon-name><tp:taxon-name-part taxon-name-part-type="genus" reg="Chaetosphaeria">Ch.</tp:taxon-name-part> <tp:taxon-name-part taxon-name-part-type="species" reg="novae-zelandiae">novae-zelandiae</tp:taxon-name-part></tp:taxon-name></italic> S. Hughes &amp; Shoemaker</td><td rowspan="1" colspan="1"><bold><italic><tp:taxon-name><tp:taxon-name-part taxon-name-part-type="genus" reg="Catenularia">Catenularia</tp:taxon-name-part> <tp:taxon-name-part taxon-name-part-type="species" reg="novae-zelandiae">novae-zelandiae</tp:taxon-name-part></tp:taxon-name></italic></bold> (S. Hughes &amp; Shoemaker) Réblová &amp; A.N. Mill.</td><td rowspan="1" colspan="1">
                      <tp:taxon-name>
                        <tp:taxon-name-part taxon-name-part-type="order">Chaetosphaeriales</tp:taxon-name-part>
                      </tp:taxon-name>
                    </td><td rowspan="1" colspan="1"><xref ref-type="bibr" rid="B37">Hughes (1965)</xref>, this study</td></tr><tr><td rowspan="1" colspan="1"><italic><tp:taxon-name><tp:taxon-name-part taxon-name-part-type="genus" reg="Chaetosphaeria">Ch.</tp:taxon-name-part> <tp:taxon-name-part taxon-name-part-type="species" reg="trianguloconidia">trianguloconidia</tp:taxon-name-part></tp:taxon-name></italic> Réblová &amp; Seifert</td><td rowspan="1" colspan="1"><bold><italic><tp:taxon-name><tp:taxon-name-part taxon-name-part-type="genus" reg="Catenularia">Catenularia</tp:taxon-name-part> <tp:taxon-name-part taxon-name-part-type="species" reg="minor">minor</tp:taxon-name-part></tp:taxon-name></italic></bold> (Hol.-Jech.) Réblová &amp; A.N. Mill.</td><td rowspan="1" colspan="1">
                      <tp:taxon-name>
                        <tp:taxon-name-part taxon-name-part-type="order">Chaetosphaeriales</tp:taxon-name-part>
                      </tp:taxon-name>
                    </td><td rowspan="1" colspan="1"><xref ref-type="bibr" rid="B70">Réblová and Seifert (2003)</xref>, this study</td></tr></tbody></table><table-wrap-foot><fn><p>Notes: Species marked with an asterisk (*) were excluded from the genus by <xref ref-type="bibr" rid="B37">Hughes (1965)</xref>. Note that some species listed among currently accepted names are included more than once due to the revealed synonymy.</p></fn></table-wrap-foot></table-wrap><p><italic><tp:taxon-name><tp:taxon-name-part taxon-name-part-type="genus" reg="Haplochalara">Haplochalara</tp:taxon-name-part></tp:taxon-name></italic> (<xref ref-type="bibr" rid="B46">Linder 1933</xref>) and <italic><tp:taxon-name><tp:taxon-name-part taxon-name-part-type="genus" reg="Psiloniella">Psiloniella</tp:taxon-name-part></tp:taxon-name></italic> (<xref ref-type="bibr" rid="B8">Costantin 1888</xref>) are accepted as generic synonyms of <italic><tp:taxon-name><tp:taxon-name-part taxon-name-part-type="genus" reg="Catenularia">Catenularia</tp:taxon-name-part></tp:taxon-name></italic>. The systematic placement of <italic><tp:taxon-name><tp:taxon-name-part taxon-name-part-type="genus" reg="Haplochalara">H.</tp:taxon-name-part> <tp:taxon-name-part taxon-name-part-type="species" reg="pidoplitschkoi">pidoplitschkoi</tp:taxon-name-part></tp:taxon-name></italic> (<xref ref-type="bibr" rid="B47">Litvinov 1967</xref>) is unknown. The species was characterised by dematiaceous, erect, simple conidiophores producing ellipsoidal, hyaline conidia that accumulate in slimy droplets and formation of dark chlamydospores in culture. Based on these characteristics, the species shows affinity to <italic><tp:taxon-name><tp:taxon-name-part taxon-name-part-type="genus" reg="Chloridium">Chloridium</tp:taxon-name-part></tp:taxon-name></italic> (<xref ref-type="bibr" rid="B20">Gams and Holubová-Jechová 1976</xref>) and would be better placed in this genus.</p></tp:treatment-sec><ref-list><ref id="B37"><mixed-citation xmlns:xlink="http://www.w3.org/1999/xlink" xlink:type="simple"><person-group><name name-style="western"><surname>Hughes</surname><given-names>SJ</given-names></name></person-group> (<year>1965</year>) <article-title>New Zealand fungi 3. <italic><tp:taxon-name><tp:taxon-name-part taxon-name-part-type="genus">Catenularia</tp:taxon-name-part></tp:taxon-name></italic> Grove.</article-title><source>New Zealand Journal of Botany</source><volume>3</volume>: <fpage>136</fpage>–<lpage>150</lpage>. <ext-link xlink:type="simple" ext-link-type="doi" xlink:href="10.1080/0028825X.1965.10876990">https://doi.org/10.1080/0028825X.1965.10876990</ext-link></mixed-citation></ref><ref id="B35"><mixed-citation xmlns:xlink="http://www.w3.org/1999/xlink" xlink:type="simple"><person-group><name name-style="western"><surname>Hughes</surname><given-names>SJ</given-names></name></person-group> (<year>1949</year>) <article-title>Studies on micro-fungi. II. The genus <italic><tp:taxon-name><tp:taxon-name-part taxon-name-part-type="genus">Sporoschisma</tp:taxon-name-part></tp:taxon-name></italic> Berkeley &amp; Broome and a redescription of <italic><tp:taxon-name><tp:taxon-name-part taxon-name-part-type="genus">Helminthosporium</tp:taxon-name-part> <tp:taxon-name-part taxon-name-part-type="species">rousselianum</tp:taxon-name-part></tp:taxon-name></italic> Montagne.</article-title><source>Mycological Papers</source><volume>31</volume>: <fpage>1</fpage>–<lpage>34</lpage>. <ext-link xlink:type="simple" ext-link-type="doi" xlink:href="10.1016/S0007-1536(49)80034-9">https://doi.org/10.1016/S0007-1536(49)80034-9</ext-link></mixed-citation></ref><ref id="B2"><mixed-citation xmlns:xlink="http://www.w3.org/1999/xlink" xlink:type="simple"><person-group><name name-style="western"><surname>Berkeley</surname><given-names>MJ</given-names></name><name name-style="western"><surname>Broome</surname><given-names>CE</given-names></name></person-group> (<year>1871</year>) <article-title>Notices on British fungi.</article-title><source>The Annals and Magazine of Natural History IV</source><volume>7</volume>: <fpage>425</fpage>–<lpage>436</lpage>. <ext-link xlink:type="simple" ext-link-type="doi" xlink:href="10.1080/00222937108696408">https://doi.org/10.1080/00222937108696408</ext-link></mixed-citation></ref><ref id="B74"><mixed-citation xmlns:xlink="http://www.w3.org/1999/xlink" xlink:type="simple"><person-group><name name-style="western"><surname>Richon</surname><given-names>C</given-names></name></person-group> (<year>1877</year>) <article-title>Description et Dessins de Quelques Plantes Cryptogames Nouvelles ou Extremement Rares.</article-title><source>Bulletin de la Société des sciences et arts Vitry-le-François</source><volume>8</volume>: <fpage>211</fpage>–<lpage>222</lpage>.</mixed-citation></ref><ref id="B22"><mixed-citation xmlns:xlink="http://www.w3.org/1999/xlink" xlink:type="simple"><person-group><name name-style="western"><surname>Grove</surname><given-names>WB</given-names></name></person-group> (<year>1886</year>) <article-title>New or Noteworthy <tp:taxon-name><tp:taxon-name-part taxon-name-part-type="kingdom">Fungi</tp:taxon-name-part></tp:taxon-name>: Part III.</article-title><source>Journal of Botany</source><volume>24</volume>: <fpage>197</fpage>–<lpage>206</lpage>.</mixed-citation></ref><ref id="B32"><mixed-citation xmlns:xlink="http://www.w3.org/1999/xlink" xlink:type="simple"><person-group><name name-style="western"><surname>Holubová-Jechová</surname><given-names>V</given-names></name></person-group> (<year>1983</year>) <article-title>Studies on hyphomycetes from Cuba I.</article-title><source>Česká Mykologie</source><volume>37</volume>: <fpage>12</fpage>–<lpage>18</lpage>. <ext-link xlink:type="simple" ext-link-type="doi" xlink:href="10.1007/BF02857456">https://doi.org/10.1007/BF02857456</ext-link></mixed-citation></ref><ref id="B70"><mixed-citation xmlns:xlink="http://www.w3.org/1999/xlink" xlink:type="simple"><person-group><name name-style="western"><surname>Réblová</surname><given-names>M</given-names></name><name name-style="western"><surname>Seifert</surname><given-names>KA</given-names></name></person-group> (<year>2003</year>) <article-title>Six new species of <italic><tp:taxon-name><tp:taxon-name-part taxon-name-part-type="genus">Chaetosphaeria</tp:taxon-name-part></tp:taxon-name></italic> from tropical rain forests in Thailand and redescription of <italic><tp:taxon-name><tp:taxon-name-part taxon-name-part-type="genus">Chaetosphaeria</tp:taxon-name-part> <tp:taxon-name-part taxon-name-part-type="species">hiugensis</tp:taxon-name-part></tp:taxon-name></italic>.</article-title><source>Sydowia</source><volume>55</volume>: <fpage>313</fpage>–<lpage>347</lpage>.</mixed-citation></ref><ref id="B44"><mixed-citation xmlns:xlink="http://www.w3.org/1999/xlink" xlink:type="simple"><person-group><name name-style="western"><surname>Li</surname><given-names>HH</given-names></name><name name-style="western"><surname>Zhang</surname><given-names>K</given-names></name><name name-style="western"><surname>Xia</surname><given-names>JW</given-names></name><name name-style="western"><surname>Wang</surname><given-names>JY</given-names></name><name name-style="western"><surname>Yang</surname><given-names>CL</given-names></name><name name-style="western"><surname>Zhang</surname><given-names>XG</given-names></name></person-group> (<year>2017</year>) <article-title><italic><tp:taxon-name><tp:taxon-name-part taxon-name-part-type="genus">Catenularia</tp:taxon-name-part> <tp:taxon-name-part taxon-name-part-type="species">variegata</tp:taxon-name-part></tp:taxon-name></italic> sp. nov. from southern China, and a first Chinese record of <italic><tp:taxon-name><tp:taxon-name-part taxon-name-part-type="genus">Xylocladium</tp:taxon-name-part> <tp:taxon-name-part taxon-name-part-type="species">clautriavii</tp:taxon-name-part></tp:taxon-name></italic>.</article-title><source>Mycotaxon</source><volume>132</volume>: <fpage>621</fpage>–<lpage>634</lpage>. <ext-link xlink:type="simple" ext-link-type="doi" xlink:href="10.5248/132.621">https://doi.org/10.5248/132.621</ext-link></mixed-citation></ref><ref id="B54"><mixed-citation xmlns:xlink="http://www.w3.org/1999/xlink" xlink:type="simple"><person-group><name name-style="western"><surname>Mason</surname><given-names>EW</given-names></name></person-group> (<year>1941</year>) <article-title>Annotated account of fungi received at the Imperial Bureau of Mycology.</article-title><source>Mycological Papers</source><volume>5</volume>: <fpage>1</fpage>–<lpage>144</lpage>.</mixed-citation></ref><ref id="B36"><mixed-citation xmlns:xlink="http://www.w3.org/1999/xlink" xlink:type="simple"><person-group><name name-style="western"><surname>Hughes</surname><given-names>SJ</given-names></name></person-group> (<year>1958</year>) <article-title>Revisiones hyphomycetum aliquot cum appendice de nominibus rejiciendis.</article-title><source>Canadian Journal of Botany</source><volume>36</volume>: <fpage>727</fpage>–<lpage>836</lpage>. <ext-link xlink:type="simple" ext-link-type="doi" xlink:href="10.1139/b58-067">https://doi.org/10.1139/b58-067</ext-link></mixed-citation></ref><ref id="B31"><mixed-citation xmlns:xlink="http://www.w3.org/1999/xlink" xlink:type="simple"><person-group><name name-style="western"><surname>Holubová-Jechová</surname><given-names>V</given-names></name></person-group> (<year>1982</year>) <article-title>New or interesting phialidic hyphomycetes from Cuba.</article-title><source>Mycotaxon</source><volume>15</volume>: <fpage>277</fpage>–<lpage>292</lpage>.</mixed-citation></ref><ref id="B13"><mixed-citation xmlns:xlink="http://www.w3.org/1999/xlink" xlink:type="simple"><person-group><name name-style="western"><surname>De Beer</surname><given-names>ZW</given-names></name><name name-style="western"><surname>Duong</surname><given-names>TA</given-names></name><name name-style="western"><surname>Barnes</surname><given-names>I</given-names></name><name name-style="western"><surname>Wingfield</surname><given-names>BD</given-names></name><name name-style="western"><surname>Wingfield</surname><given-names>MJ</given-names></name></person-group> (<year>2014</year>) <article-title>Redefining <italic><tp:taxon-name><tp:taxon-name-part taxon-name-part-type="genus">Ceratocystis</tp:taxon-name-part></tp:taxon-name></italic> and allied genera.</article-title><source>Studies in Mycology</source><volume>79</volume>: <fpage>187</fpage>–<lpage>219</lpage>. <ext-link xlink:type="simple" ext-link-type="doi" xlink:href="10.1016/j.simyco.2014.10.001">https://doi.org/10.1016/j.simyco.2014.10.001</ext-link></mixed-citation></ref><ref id="B77"><mixed-citation xmlns:xlink="http://www.w3.org/1999/xlink" xlink:type="simple"><person-group><name name-style="western"><surname>Schoknecht</surname><given-names>JD</given-names></name><name name-style="western"><surname>Crane</surname><given-names>JL</given-names></name></person-group> (<year>1977</year>) <article-title>Revision of <italic><tp:taxon-name><tp:taxon-name-part taxon-name-part-type="genus">Torula</tp:taxon-name-part></tp:taxon-name></italic> and <italic><tp:taxon-name><tp:taxon-name-part taxon-name-part-type="genus">Hormiscium</tp:taxon-name-part></tp:taxon-name></italic> species. <italic><tp:taxon-name><tp:taxon-name-part taxon-name-part-type="genus">Torula</tp:taxon-name-part> <tp:taxon-name-part taxon-name-part-type="species">occulta</tp:taxon-name-part></tp:taxon-name></italic>, <italic><tp:taxon-name><tp:taxon-name-part taxon-name-part-type="genus">T.</tp:taxon-name-part> <tp:taxon-name-part taxon-name-part-type="species">diversa</tp:taxon-name-part></tp:taxon-name></italic>, <italic><tp:taxon-name><tp:taxon-name-part taxon-name-part-type="genus">T.</tp:taxon-name-part> <tp:taxon-name-part taxon-name-part-type="species">eliastticae</tp:taxon-name-part></tp:taxon-name></italic>, <italic><tp:taxon-name><tp:taxon-name-part taxon-name-part-type="genus">T.</tp:taxon-name-part> <tp:taxon-name-part taxon-name-part-type="species">bigemina</tp:taxon-name-part></tp:taxon-name></italic> and <italic><tp:taxon-name><tp:taxon-name-part taxon-name-part-type="genus">Hormiscium</tp:taxon-name-part> <tp:taxon-name-part taxon-name-part-type="species">condensatum</tp:taxon-name-part></tp:taxon-name></italic> reexamined.</article-title><source>Mycologia</source><volume>69</volume>: <fpage>533</fpage>–<lpage>546</lpage>. <ext-link xlink:type="simple" ext-link-type="doi" xlink:href="10.1080/00275514.1977.12020092">https://doi.org/10.1080/00275514.1977.12020092</ext-link></mixed-citation></ref><ref id="B1"><mixed-citation xmlns:xlink="http://www.w3.org/1999/xlink" xlink:type="simple"><person-group><name name-style="western"><surname>Arx</surname><given-names>JA von</given-names></name></person-group> (<year>1970</year>) <source>The genera of fungi sporulating in pure culture. Verlag J.</source><publisher-name>Cramer</publisher-name>, <publisher-loc>Lehre</publisher-loc>, <size units="page">288 pp</size>.</mixed-citation></ref><ref id="B92"><mixed-citation xmlns:xlink="http://www.w3.org/1999/xlink" xlink:type="simple"><person-group><name name-style="western"><surname>Szilvinyi</surname><given-names>A von</given-names></name></person-group> (<year>1941</year>) <article-title>Mikrobiologische Boden untersuchungen im Lunzer Gebiet. Zentralblatt für Bakteriologie und Parasitenkunde, Abteilung 2.</article-title><volume>103</volume>: <fpage>133</fpage>–<lpage>189</lpage>.</mixed-citation></ref><ref id="B73"><mixed-citation xmlns:xlink="http://www.w3.org/1999/xlink" xlink:type="simple"><person-group><name name-style="western"><surname>Rong</surname><given-names>IH</given-names></name><name name-style="western"><surname>Gams</surname><given-names>W</given-names></name></person-group> (<year>2000</year>) <article-title>The hyphomycete genera <italic><tp:taxon-name><tp:taxon-name-part taxon-name-part-type="genus">Exochalara</tp:taxon-name-part></tp:taxon-name></italic> and <italic><tp:taxon-name><tp:taxon-name-part taxon-name-part-type="genus">Monilochaetes</tp:taxon-name-part></tp:taxon-name></italic>.</article-title><source>Mycotaxon</source><volume>76</volume>: <fpage>451</fpage>–<lpage>462</lpage>.</mixed-citation></ref><ref id="B20"><mixed-citation xmlns:xlink="http://www.w3.org/1999/xlink" xlink:type="simple"><person-group><name name-style="western"><surname>Gams</surname><given-names>W</given-names></name><name name-style="western"><surname>Holubová-Jechová</surname><given-names>V</given-names></name></person-group> (<year>1976</year>) <article-title><italic><tp:taxon-name><tp:taxon-name-part taxon-name-part-type="genus">Chloridium</tp:taxon-name-part></tp:taxon-name></italic> and some other dematiaceous hyphomycetes growing on decaying wood.</article-title><source>Studies in Mycology</source><volume>13</volume>: <fpage>1</fpage>–<lpage>99</lpage>.</mixed-citation></ref><ref id="B78"><mixed-citation xmlns:xlink="http://www.w3.org/1999/xlink" xlink:type="simple"><person-group><name name-style="western"><surname>Sharma</surname><given-names>ND</given-names></name></person-group> (<year>1980</year>) <article-title>Some additions to fungi of India – VIII.</article-title><source>Journal of the Indian Botanical Society</source><volume>59</volume>: <fpage>72</fpage>–<lpage>77</lpage>.</mixed-citation></ref><ref id="B89"><mixed-citation xmlns:xlink="http://www.w3.org/1999/xlink" xlink:type="simple"><person-group><name name-style="western"><surname>Subramanian</surname><given-names>CV</given-names></name><name name-style="western"><surname>Bhat</surname><given-names>DJ</given-names></name></person-group> (<year>1989</year>) <article-title>[1987] <tp:taxon-name><tp:taxon-name-part taxon-name-part-type="above-genus">Hyphomycetes</tp:taxon-name-part></tp:taxon-name> from South India I. Some new taxa.</article-title><source>Kavaka</source><volume>15</volume>: <fpage>41</fpage>–<lpage>74</lpage>.</mixed-citation></ref><ref id="B84"><mixed-citation xmlns:xlink="http://www.w3.org/1999/xlink" xlink:type="simple"><person-group><name name-style="western"><surname>Spegazzini</surname><given-names>C</given-names></name></person-group> (<year>1898</year>) <article-title><tp:taxon-name><tp:taxon-name-part taxon-name-part-type="kingdom">Fungi</tp:taxon-name-part></tp:taxon-name> Argentini novi vel critici.</article-title><source>Anales del Museo Nacional de Historia Natural Buenos Aires</source><volume>6</volume>: <fpage>81</fpage>–<lpage>365</lpage>.</mixed-citation></ref><ref id="B47"><mixed-citation xmlns:xlink="http://www.w3.org/1999/xlink" xlink:type="simple"><person-group><name name-style="western"><surname>Litvinov</surname><given-names>MA</given-names></name></person-group> (<year>1967</year>) <source>Opredelitel’ Mikroskopicheskikh Pochvennykh Gribov.</source><publisher-name>Nauka</publisher-name>, <publisher-loc>Leningrad</publisher-loc>, <size units="page">475 pp</size>.</mixed-citation></ref><ref id="B33"><mixed-citation xmlns:xlink="http://www.w3.org/1999/xlink" xlink:type="simple"><person-group><name name-style="western"><surname>Holubová-Jechová</surname><given-names>V</given-names></name><name name-style="western"><surname>Hennebert</surname><given-names>GL</given-names></name></person-group> (<year>1972</year>) <article-title><italic><tp:taxon-name><tp:taxon-name-part taxon-name-part-type="genus">Sporoschismopsis</tp:taxon-name-part></tp:taxon-name></italic>, a new genus of lignicolous hyphomycetes.</article-title><source>Bulletin du Jardin Botanique National de Belgique</source><volume>42</volume>: <fpage>385</fpage>–<lpage>391</lpage>. <ext-link xlink:type="simple" ext-link-type="doi" xlink:href="10.2307/3667664">https://doi.org/10.2307/3667664</ext-link></mixed-citation></ref><ref id="B76"><mixed-citation xmlns:xlink="http://www.w3.org/1999/xlink" xlink:type="simple"><person-group><name name-style="western"><surname>Saccardo</surname><given-names>PA</given-names></name></person-group> (<year>1886</year>) <article-title>Sylloge Hyphomycetum.</article-title><source>Sylloge Fungorum</source><volume>4</volume>: <fpage>1</fpage>–<lpage>807</lpage>.</mixed-citation></ref><ref id="B91"><mixed-citation xmlns:xlink="http://www.w3.org/1999/xlink" xlink:type="simple"><person-group><name name-style="western"><surname>Sydow</surname><given-names>H</given-names></name><name name-style="western"><surname>Sydow</surname><given-names>P</given-names></name></person-group> (<year>1914</year>) <article-title>Enumeration of Philippine fungi with notes and descriptions of new species. II.</article-title><source>Philippine Journal of Science Section C Botany</source><volume>8</volume>: <fpage>475</fpage>–<lpage>508</lpage>.</mixed-citation></ref><ref id="B50"><mixed-citation xmlns:xlink="http://www.w3.org/1999/xlink" xlink:type="simple"><person-group><name name-style="western"><surname>Luo</surname><given-names>ZL</given-names></name><name name-style="western"><surname>Hyde</surname><given-names>KD</given-names></name><name name-style="western"><surname>Liu</surname><given-names>J-K</given-names></name><name name-style="western"><surname>Maharachchikumbura</surname><given-names>SSN</given-names></name><name name-style="western"><surname>Rajesh</surname><given-names>J</given-names></name><name name-style="western"><surname>Bao</surname><given-names>D-F</given-names></name><name name-style="western"><surname>Bhat</surname><given-names>DJ</given-names></name><name name-style="western"><surname>Lin</surname><given-names>C-G</given-names></name><name name-style="western"><surname>Li</surname><given-names>W-L</given-names></name><name name-style="western"><surname>Yang</surname><given-names>J</given-names></name><name name-style="western"><surname>Liu</surname><given-names>N-G</given-names></name><name name-style="western"><surname>Lu</surname><given-names>Y-Z</given-names></name><name name-style="western"><surname>Jayawardena</surname><given-names>RS</given-names></name><name name-style="western"><surname>Li</surname><given-names>J-F</given-names></name><name name-style="western"><surname>Su</surname><given-names>H-Y</given-names></name></person-group> (<year>2019</year>) <article-title>Freshwater <tp:taxon-name><tp:taxon-name-part taxon-name-part-type="class">Sordariomycetes</tp:taxon-name-part></tp:taxon-name>.</article-title><source>Fungal Diversity</source><volume>99</volume>: <fpage>451</fpage>–<lpage>660</lpage>. <ext-link xlink:type="simple" ext-link-type="doi" xlink:href="10.1007/s13225-019-00438-1">https://doi.org/10.1007/s13225-019-00438-1</ext-link></mixed-citation></ref><ref id="B64"><mixed-citation xmlns:xlink="http://www.w3.org/1999/xlink" xlink:type="simple"><person-group><name name-style="western"><surname>Pound</surname><given-names>MJ</given-names></name><name name-style="western"><surname>O’Keefe</surname><given-names>JMK</given-names></name><name name-style="western"><surname>Nuñez Otaño</surname><given-names>NB</given-names></name><name name-style="western"><surname>Riding</surname><given-names>JB</given-names></name></person-group> (<year>2019</year>) <article-title>Three new Miocene fungal palynomorphs from the Brassington Formation, Derbyshire, UK.</article-title><source>Palynology</source><volume>43</volume>: <fpage>596</fpage>–<lpage>607</lpage>. <ext-link xlink:type="simple" ext-link-type="doi" xlink:href="10.1080/01916122.2018.1473300">https://doi.org/10.1080/01916122.2018.1473300</ext-link></mixed-citation></ref><ref id="B46"><mixed-citation xmlns:xlink="http://www.w3.org/1999/xlink" xlink:type="simple"><person-group><name name-style="western"><surname>Linder</surname><given-names>DH</given-names></name></person-group> (<year>1933</year>) <article-title>North American <tp:taxon-name><tp:taxon-name-part taxon-name-part-type="above-genus">Hyphomycetes</tp:taxon-name-part></tp:taxon-name>. I. Two new Helicosporeae and the new genera <italic><tp:taxon-name><tp:taxon-name-part taxon-name-part-type="genus">Haplochalara</tp:taxon-name-part></tp:taxon-name></italic> and <italic><tp:taxon-name><tp:taxon-name-part taxon-name-part-type="genus">Paspalomyces</tp:taxon-name-part></tp:taxon-name></italic>.</article-title><source>Mycologia</source><volume>25</volume>: <fpage>342</fpage>–<lpage>349</lpage>. <ext-link xlink:type="simple" ext-link-type="doi" xlink:href="10.1080/00275514.1933.12020675">https://doi.org/10.1080/00275514.1933.12020675</ext-link></mixed-citation></ref><ref id="B8"><mixed-citation xmlns:xlink="http://www.w3.org/1999/xlink" xlink:type="simple"><person-group><name name-style="western"><surname>Costantin</surname><given-names>JN</given-names></name></person-group> (<year>1888</year>) <source>Les Mucédinées Simples. Histoire, Classification, Culture et Rôle des Champignons Inférieurs dans les Maladies des Végétaux et des Animaux. i–viii. P.</source><publisher-name>Klincksieck</publisher-name>, <publisher-loc>Paris</publisher-loc>, <size units="page">210 pp</size>.</mixed-citation></ref></ref-list></tp:taxon-treatment>
