# Supplementary material for: Phylogeny and taxonomy of Catenularia and similar fungi with catenate conidia
Source: MycoKeys. 2021 Jun 11;81:1–44. doi: 10.3897/mycokeys.81.67785 (PMC8213683; doi:10.3897/mycokeys.81.67785)
Supplement: XML Treatment for Catenularia angulospora [file mycokeys.81.67785-treatment2.xml]

<!DOCTYPE tp:taxon-treatment
  PUBLIC "-//TaxonX//DTD Taxonomic Treatment Publishing DTD v0 20100105//EN" "tax-treatment-NSO.dtd">
<tp:taxon-treatment xmlns:tp="http://www.plazi.org/taxpub"><tp:treatment-meta><kwd-group><label>Taxon classification</label><kwd><named-content xmlns:xlink="http://www.w3.org/1999/xlink" content-type="kingdom">Fungi</named-content></kwd><kwd><named-content xmlns:xlink="http://www.w3.org/1999/xlink" content-type="order">Chaetosphaeriales</named-content></kwd><kwd><named-content xmlns:xlink="http://www.w3.org/1999/xlink" content-type="family">Chaetosphaeriaceae</named-content></kwd></kwd-group><mixed-citation publication-type="journal"><person-group><name><surname>Réblová</surname><given-names>Martina</given-names></name><name><surname>Nekvindová</surname><given-names>Jana</given-names></name><name><surname>Miller</surname><given-names>Andrew N.</given-names></name></person-group><article-title>Phylogeny and taxonomy of <italic><tp:taxon-name><tp:taxon-name-part taxon-name-part-type="genus" reg="Catenularia">Catenularia</tp:taxon-name-part></tp:taxon-name></italic> and similar fungi with catenate conidia</article-title><source>MycoKeys</source><day>11</day><month>6</month><year>2021</year><volume>81</volume><fpage>1</fpage><lpage>44</lpage><pub-id pub-id-type="doi">10.3897/mycokeys.81.67785</pub-id></mixed-citation></tp:treatment-meta><tp:nomenclature><tp:taxon-name><object-id xmlns:xlink="http://www.w3.org/1999/xlink" content-type="arpha" xlink:type="simple">3C70D6BD-6754-5BB8-BCCF-987233CF5995</object-id>
              <tp:taxon-name-part taxon-name-part-type="genus" reg="Catenularia">Catenularia</tp:taxon-name-part>
              <tp:taxon-name-part taxon-name-part-type="species" reg="angulospora">angulospora</tp:taxon-name-part>
            </tp:taxon-name><tp:taxon-authority>(Linder) E.W. Mason, Mycol. Pap. 5: 121. 1941.</tp:taxon-authority><xref ref-type="fig" rid="F4">Fig. 3</xref><tp:nomenclature-citation-list><tp:nomenclature-citation><tp:taxon-name><tp:taxon-name-part taxon-name-part-type="genus" reg="Haplochalara"/> <tp:taxon-name-part taxon-name-part-type="species" reg="angulospora"/></tp:taxon-name><comment>Basionym. <tp:taxon-name><tp:taxon-name-part taxon-name-part-type="genus" reg="Haplochalara">Haplochalara</tp:taxon-name-part> <tp:taxon-name-part taxon-name-part-type="species" reg="angulospora">angulospora</tp:taxon-name-part></tp:taxon-name> Linder, Mycologia 25: 347. 1933. </comment></tp:nomenclature-citation><tp:nomenclature-citation><tp:taxon-name><tp:taxon-name-part taxon-name-part-type="genus" reg="Catenularia"/> <tp:taxon-name-part taxon-name-part-type="species" reg="hughesii"/></tp:taxon-name><comment>Synonym. ? <tp:taxon-name><tp:taxon-name-part taxon-name-part-type="genus" reg="Catenularia">Catenularia</tp:taxon-name-part> <tp:taxon-name-part taxon-name-part-type="species" reg="hughesii">hughesii</tp:taxon-name-part></tp:taxon-name> N.D. Sharma, J. Indian bot. Soc. 59: 73. 1980. </comment></tp:nomenclature-citation></tp:nomenclature-citation-list></tp:nomenclature><tp:treatment-sec sec-type="description" id="SECID0EIVAI"><title>Description.</title><p>Colonies on natural substrate effuse, hairy to velutinous, dark brown to almost black. <bold><italic>Anamorph</italic>.</bold> Conidiophores 77–220 × 4.5–6(–7) μm wide, 7–8 μm above the base, macronematous, solitary or arise in tufts, erect, straight or slightly flexuous, unbranched, dark brown, paler towards the apex, septate. Capitate hyphae absent. Conidiogenous cells 18–25 × 3.5–4.5 μm tapering to ca. 2.5 μm, integrated, terminal, monophialidic, extending percurrently, obclavate to subcylindrical or slightly lageniform, pale brown, paler towards the apex; collarettes 3–4 μm wide, 1.5(–2) μm deep, funnel-shaped, subhyaline, smooth, margin entire. Conidia 6–8(–9) μm long, 4.5–6(–7) μm wide at the apical end, ca. 2 μm wide at the basal hilum (mean ± SD = 7.4 ± 1.1 × 6.0 ± 1.2 μm × 2.0 ± 0.0 μm), rounded-obconic in side view, with three blunt corners when viewed from above, broadly rounded to flattened at the apex, truncate at the basal scar, pale brown to pale fuscous, thick-walled, smooth; formed singly, adhered in basipetal chains. <bold><italic>Teleomorph</italic>.</bold> Unknown.</p><fig id="F4" position="float" orientation="portrait"><object-id xmlns:xlink="http://www.w3.org/1999/xlink" content-type="doi" xlink:type="simple">10.3897/mycokeys.81.67785.figure3</object-id><object-id xmlns:xlink="http://www.w3.org/1999/xlink" content-type="arpha" xlink:type="simple">6E54A252-3725-5F9C-8D54-F09D48C9A89C</object-id><label>Figure 3.</label><caption><p><italic><tp:taxon-name><tp:taxon-name-part taxon-name-part-type="genus" reg="Catenularia">Catenularia</tp:taxon-name-part> <tp:taxon-name-part taxon-name-part-type="species" reg="angulospora">angulospora</tp:taxon-name-part></tp:taxon-name></italic> (holotype <abbrev xmlns:xlink="http://www.w3.org/1999/xlink" xlink:title="Farlow herbarium" id="ABBRID0ETWAI" xlink:type="simple">FH</abbrev> 00965375) <bold>A</bold> vertical section of the wood with colony <bold>B–D</bold> conidiophores with conidia. Scale bars: 500 μm (<bold>A</bold>); 50 μm (<bold>B–D</bold>).</p></caption><graphic xmlns:xlink="http://www.w3.org/1999/xlink" xlink:href="mycokeys-81-001-g004.jpg" position="float" orientation="portrait" xlink:type="simple" id="oo_554153.jpg"><uri content-type="original_file" xlink:type="simple">https://binary.pensoft.net/fig/554153</uri></graphic></fig></tp:treatment-sec><tp:treatment-sec sec-type="Specimen examined" id="SECID0EEXAI"><title>Specimen examined.</title><p>USA – Kentucky • near Louisville; on decaying beech log; 23 Mar. 1928; D.H. Linder (<bold><italic>holotype</italic></bold> of <italic><tp:taxon-name><tp:taxon-name-part taxon-name-part-type="genus" reg="Catenularia">C.</tp:taxon-name-part> <tp:taxon-name-part taxon-name-part-type="species" reg="angulospora">angulospora</tp:taxon-name-part></tp:taxon-name></italic><abbrev xmlns:xlink="http://www.w3.org/1999/xlink" xlink:title="Farlow herbarium" id="ABBRID0EYXAI" xlink:type="simple">FH</abbrev> herbarium 00965375, as microscopic slides).</p></tp:treatment-sec><tp:treatment-sec sec-type="habitat" id="SECID0E3XAI"><title>Habitat and geographical distribution.</title><p>Saprobe on dead culms of <italic><tp:taxon-name><tp:taxon-name-part taxon-name-part-type="genus" reg="Bambusa">Bambusa</tp:taxon-name-part></tp:taxon-name></italic> sp., decaying wood of <italic><tp:taxon-name><tp:taxon-name-part taxon-name-part-type="genus" reg="Fagus">Fagus</tp:taxon-name-part></tp:taxon-name></italic> sp. and other unknown hosts in freshwater and terrestrial habitats. It is known in China, India and the USA (<xref ref-type="bibr" rid="B46">Linder 1933</xref>; <xref ref-type="bibr" rid="B78">Sharma 1980</xref>; <xref ref-type="bibr" rid="B50">Luo et al. 2019</xref> as <italic><tp:taxon-name><tp:taxon-name-part taxon-name-part-type="genus" reg="Catenularia">C.</tp:taxon-name-part> <tp:taxon-name-part taxon-name-part-type="species" reg="cubensis">cubensis</tp:taxon-name-part></tp:taxon-name></italic>).</p></tp:treatment-sec><tp:treatment-sec sec-type="notes" id="SECID0EHZAI"><title>Notes.</title><p>For additional description and illustration, see <xref ref-type="bibr" rid="B50">Luo et al. (2019</xref>, as <italic><tp:taxon-name><tp:taxon-name-part taxon-name-part-type="genus" reg="Catenularia">C.</tp:taxon-name-part> <tp:taxon-name-part taxon-name-part-type="species" reg="cubensis">cubensis</tp:taxon-name-part></tp:taxon-name></italic>). <xref ref-type="bibr" rid="B37">Hughes (1965)</xref> revised the type material of <italic><tp:taxon-name><tp:taxon-name-part taxon-name-part-type="genus" reg="Haplochalara">H.</tp:taxon-name-part> <tp:taxon-name-part taxon-name-part-type="species" reg="angulospora">angulospora</tp:taxon-name-part></tp:taxon-name></italic>, and despite the striking similarities to other <italic><tp:taxon-name><tp:taxon-name-part taxon-name-part-type="genus" reg="Catenularia">Catenularia</tp:taxon-name-part></tp:taxon-name></italic>, he kept the species in <italic><tp:taxon-name><tp:taxon-name-part taxon-name-part-type="genus" reg="Haplochalara">Haplochalara</tp:taxon-name-part></tp:taxon-name></italic> due to the absence of capitate hyphae. <xref ref-type="bibr" rid="B78">Sharma (1980)</xref> described <italic><tp:taxon-name><tp:taxon-name-part taxon-name-part-type="genus" reg="Catenularia">C.</tp:taxon-name-part> <tp:taxon-name-part taxon-name-part-type="species" reg="hughesii">hughesii</tp:taxon-name-part></tp:taxon-name></italic> on dead bamboo culms in India with pale brown to brown conidia 6–8 × 4.5–5.8 μm and conidiophores up to 270 × 5–7 μm. Although the holotype of this species was not available for study, a detailed morphological comparison of its original description and illustration with <italic><tp:taxon-name><tp:taxon-name-part taxon-name-part-type="genus" reg="Catenularia">C.</tp:taxon-name-part> <tp:taxon-name-part taxon-name-part-type="species" reg="angulospora">angulospora</tp:taxon-name-part></tp:taxon-name></italic> suggests that they are conspecific. <xref ref-type="bibr" rid="B50">Luo et al. (2019)</xref> reported this species as <italic><tp:taxon-name><tp:taxon-name-part taxon-name-part-type="genus" reg="Catenularia">C.</tp:taxon-name-part> <tp:taxon-name-part taxon-name-part-type="species" reg="cubensis">cubensis</tp:taxon-name-part></tp:taxon-name></italic> (strain MFLUCC 18-1331) from China, characterised by the absence of capitate hyphae and cuneiform, greyish-brown to brown conidia 6–8 × 4–6 μm.</p><p>In the phylogenetic analysis, the strain of <italic><tp:taxon-name><tp:taxon-name-part taxon-name-part-type="genus" reg="Catenularia">C.</tp:taxon-name-part> <tp:taxon-name-part taxon-name-part-type="species" reg="angulospora">angulospora</tp:taxon-name-part></tp:taxon-name></italic> MFLUCC 18-1331 clustered as a sister to <italic><tp:taxon-name><tp:taxon-name-part taxon-name-part-type="genus" reg="Catenularia">C.</tp:taxon-name-part> <tp:taxon-name-part taxon-name-part-type="species" reg="cubensis">cubensis</tp:taxon-name-part></tp:taxon-name></italic> S.M.H. 3258, but their relationship is not statistically supported. Both species are, however, very similar. <italic><tp:taxon-name><tp:taxon-name-part taxon-name-part-type="genus" reg="Catenularia">Catenularia</tp:taxon-name-part> <tp:taxon-name-part taxon-name-part-type="species" reg="cubensis">cubensis</tp:taxon-name-part></tp:taxon-name></italic> (<xref ref-type="bibr" rid="B31">Holubová-Jechová 1982</xref>) differs from <italic><tp:taxon-name><tp:taxon-name-part taxon-name-part-type="genus" reg="Catenularia">C.</tp:taxon-name-part> <tp:taxon-name-part taxon-name-part-type="species" reg="angulospora">angulospora</tp:taxon-name-part></tp:taxon-name></italic> in brown to dark brown conidia, slightly narrower at the apical end (5.5–8.5 × 3.5–5.5 μm), and presence of capitate hyphae scattered among the conidiophores. The <abbrev xmlns:xlink="http://www.w3.org/1999/xlink" xlink:title="internal transcribed spacer" id="ABBRID0EU4AI" xlink:type="simple">ITS</abbrev> sequence identity between <italic><tp:taxon-name><tp:taxon-name-part taxon-name-part-type="genus" reg="Catenularia">C.</tp:taxon-name-part> <tp:taxon-name-part taxon-name-part-type="species" reg="cubensis">cubensis</tp:taxon-name-part></tp:taxon-name></italic> and <italic><tp:taxon-name><tp:taxon-name-part taxon-name-part-type="genus" reg="Catenularia">C.</tp:taxon-name-part> <tp:taxon-name-part taxon-name-part-type="species" reg="angulospora">angulospora</tp:taxon-name-part></tp:taxon-name></italic> is 96.5% and supports our conclusion to treat them as separate species.</p></tp:treatment-sec><ref-list><ref id="B46"><mixed-citation xmlns:xlink="http://www.w3.org/1999/xlink" xlink:type="simple"><person-group><name name-style="western"><surname>Linder</surname><given-names>DH</given-names></name></person-group> (<year>1933</year>) <article-title>North American <tp:taxon-name><tp:taxon-name-part taxon-name-part-type="above-genus">Hyphomycetes</tp:taxon-name-part></tp:taxon-name>. I. Two new Helicosporeae and the new genera <italic><tp:taxon-name><tp:taxon-name-part taxon-name-part-type="genus">Haplochalara</tp:taxon-name-part></tp:taxon-name></italic> and <italic><tp:taxon-name><tp:taxon-name-part taxon-name-part-type="genus">Paspalomyces</tp:taxon-name-part></tp:taxon-name></italic>.</article-title><source>Mycologia</source><volume>25</volume>: <fpage>342</fpage>–<lpage>349</lpage>. <ext-link xlink:type="simple" ext-link-type="doi" xlink:href="10.1080/00275514.1933.12020675">https://doi.org/10.1080/00275514.1933.12020675</ext-link></mixed-citation></ref><ref id="B78"><mixed-citation xmlns:xlink="http://www.w3.org/1999/xlink" xlink:type="simple"><person-group><name name-style="western"><surname>Sharma</surname><given-names>ND</given-names></name></person-group> (<year>1980</year>) <article-title>Some additions to fungi of India – VIII.</article-title><source>Journal of the Indian Botanical Society</source><volume>59</volume>: <fpage>72</fpage>–<lpage>77</lpage>.</mixed-citation></ref><ref id="B50"><mixed-citation xmlns:xlink="http://www.w3.org/1999/xlink" xlink:type="simple"><person-group><name name-style="western"><surname>Luo</surname><given-names>ZL</given-names></name><name name-style="western"><surname>Hyde</surname><given-names>KD</given-names></name><name name-style="western"><surname>Liu</surname><given-names>J-K</given-names></name><name name-style="western"><surname>Maharachchikumbura</surname><given-names>SSN</given-names></name><name name-style="western"><surname>Rajesh</surname><given-names>J</given-names></name><name name-style="western"><surname>Bao</surname><given-names>D-F</given-names></name><name name-style="western"><surname>Bhat</surname><given-names>DJ</given-names></name><name name-style="western"><surname>Lin</surname><given-names>C-G</given-names></name><name name-style="western"><surname>Li</surname><given-names>W-L</given-names></name><name name-style="western"><surname>Yang</surname><given-names>J</given-names></name><name name-style="western"><surname>Liu</surname><given-names>N-G</given-names></name><name name-style="western"><surname>Lu</surname><given-names>Y-Z</given-names></name><name name-style="western"><surname>Jayawardena</surname><given-names>RS</given-names></name><name name-style="western"><surname>Li</surname><given-names>J-F</given-names></name><name name-style="western"><surname>Su</surname><given-names>H-Y</given-names></name></person-group> (<year>2019</year>) <article-title>Freshwater <tp:taxon-name><tp:taxon-name-part taxon-name-part-type="class">Sordariomycetes</tp:taxon-name-part></tp:taxon-name>.</article-title><source>Fungal Diversity</source><volume>99</volume>: <fpage>451</fpage>–<lpage>660</lpage>. <ext-link xlink:type="simple" ext-link-type="doi" xlink:href="10.1007/s13225-019-00438-1">https://doi.org/10.1007/s13225-019-00438-1</ext-link></mixed-citation></ref><ref id="B37"><mixed-citation xmlns:xlink="http://www.w3.org/1999/xlink" xlink:type="simple"><person-group><name name-style="western"><surname>Hughes</surname><given-names>SJ</given-names></name></person-group> (<year>1965</year>) <article-title>New Zealand fungi 3. <italic><tp:taxon-name><tp:taxon-name-part taxon-name-part-type="genus">Catenularia</tp:taxon-name-part></tp:taxon-name></italic> Grove.</article-title><source>New Zealand Journal of Botany</source><volume>3</volume>: <fpage>136</fpage>–<lpage>150</lpage>. <ext-link xlink:type="simple" ext-link-type="doi" xlink:href="10.1080/0028825X.1965.10876990">https://doi.org/10.1080/0028825X.1965.10876990</ext-link></mixed-citation></ref><ref id="B31"><mixed-citation xmlns:xlink="http://www.w3.org/1999/xlink" xlink:type="simple"><person-group><name name-style="western"><surname>Holubová-Jechová</surname><given-names>V</given-names></name></person-group> (<year>1982</year>) <article-title>New or interesting phialidic hyphomycetes from Cuba.</article-title><source>Mycotaxon</source><volume>15</volume>: <fpage>277</fpage>–<lpage>292</lpage>.</mixed-citation></ref></ref-list></tp:taxon-treatment>
