# Supplementary material for: Phylogeny and taxonomy of Catenularia and similar fungi with catenate conidia
Source: MycoKeys. 2021 Jun 11;81:1–44. doi: 10.3897/mycokeys.81.67785 (PMC8213683; doi:10.3897/mycokeys.81.67785)
Supplement: XML Treatment for Catenularia catenulata [file mycokeys.81.67785-treatment3.xml]

<!DOCTYPE tp:taxon-treatment
  PUBLIC "-//TaxonX//DTD Taxonomic Treatment Publishing DTD v0 20100105//EN" "tax-treatment-NSO.dtd">
<tp:taxon-treatment xmlns:tp="http://www.plazi.org/taxpub"><tp:treatment-meta><kwd-group><label>Taxon classification</label><kwd><named-content xmlns:xlink="http://www.w3.org/1999/xlink" content-type="kingdom">Fungi</named-content></kwd><kwd><named-content xmlns:xlink="http://www.w3.org/1999/xlink" content-type="order">Chaetosphaeriales</named-content></kwd><kwd><named-content xmlns:xlink="http://www.w3.org/1999/xlink" content-type="family">Chaetosphaeriaceae</named-content></kwd></kwd-group><mixed-citation publication-type="journal"><person-group><name><surname>Réblová</surname><given-names>Martina</given-names></name><name><surname>Nekvindová</surname><given-names>Jana</given-names></name><name><surname>Miller</surname><given-names>Andrew N.</given-names></name></person-group><article-title>Phylogeny and taxonomy of <italic><tp:taxon-name><tp:taxon-name-part taxon-name-part-type="genus" reg="Catenularia">Catenularia</tp:taxon-name-part></tp:taxon-name></italic> and similar fungi with catenate conidia</article-title><source>MycoKeys</source><day>11</day><month>6</month><year>2021</year><volume>81</volume><fpage>1</fpage><lpage>44</lpage><pub-id pub-id-type="doi">10.3897/mycokeys.81.67785</pub-id></mixed-citation></tp:treatment-meta><tp:nomenclature><tp:taxon-name><object-id xmlns:xlink="http://www.w3.org/1999/xlink" content-type="arpha" xlink:type="simple">0A5E677A-D408-5376-ABF9-9AAE6A68A26C</object-id>
              <tp:taxon-name-part taxon-name-part-type="genus" reg="Catenularia">Catenularia</tp:taxon-name-part>
              <tp:taxon-name-part taxon-name-part-type="species" reg="catenulata">catenulata</tp:taxon-name-part>
              <object-id xmlns:xlink="http://www.w3.org/1999/xlink" content-type="mycobank" xlink:type="simple">839462</object-id>
            </tp:taxon-name><tp:taxon-authority>(Z.L. Luo, K.D. Hyde &amp; H.Y. Su) Réblová &amp; A.N. Mill.</tp:taxon-authority><tp:taxon-status xmlns:xlink="http://www.w3.org/1999/xlink" xlink:type="simple">comb. nov.</tp:taxon-status><tp:nomenclature-citation-list><tp:nomenclature-citation><tp:taxon-name><tp:taxon-name-part taxon-name-part-type="genus" reg="Chaetosphaeria"/> <tp:taxon-name-part taxon-name-part-type="species" reg="catenulata"/></tp:taxon-name><comment>Basionym. <tp:taxon-name><tp:taxon-name-part taxon-name-part-type="genus" reg="Chaetosphaeria">Chaetosphaeria</tp:taxon-name-part> <tp:taxon-name-part taxon-name-part-type="species" reg="catenulata">catenulata</tp:taxon-name-part></tp:taxon-name> Z.L. Luo, K.D. Hyde &amp; H.Y. Su, Fungal Divers. 99: 582. 2019. </comment></tp:nomenclature-citation></tp:nomenclature-citation-list></tp:nomenclature><tp:treatment-sec sec-type="habitat" id="SECID0EEABI"><title>Habitat and geographical distribution.</title><p>Saprobe on submerged wood, known only in China (<xref ref-type="bibr" rid="B50">Luo et al. 2019</xref>).</p></tp:treatment-sec><tp:treatment-sec sec-type="notes" id="SECID0EOABI"><title>Notes.</title><p><italic><tp:taxon-name><tp:taxon-name-part taxon-name-part-type="genus" reg="Catenularia">Catenularia</tp:taxon-name-part> <tp:taxon-name-part taxon-name-part-type="species" reg="catenulata">catenulata</tp:taxon-name-part></tp:taxon-name></italic> is characterised by solitary conidiophores, absence of capitate hyphae and conidia 13–15 × 12–14 μm, greyish-brown, turbinate, triangular in side view with 3–4 corners when viewed from above (<xref ref-type="bibr" rid="B50">Luo et al. 2019</xref>). It resembles <italic><tp:taxon-name><tp:taxon-name-part taxon-name-part-type="genus" reg="Catenularia">C.</tp:taxon-name-part> <tp:taxon-name-part taxon-name-part-type="species" reg="malabrica">malabrica</tp:taxon-name-part></tp:taxon-name></italic> (<xref ref-type="bibr" rid="B89">Subramanian and Bhat 1989</xref>), but the latter species has larger conidia 12–18 × 18–21 μm with 4–5 corners.</p></tp:treatment-sec><ref-list><ref id="B50"><mixed-citation xmlns:xlink="http://www.w3.org/1999/xlink" xlink:type="simple"><person-group><name name-style="western"><surname>Luo</surname><given-names>ZL</given-names></name><name name-style="western"><surname>Hyde</surname><given-names>KD</given-names></name><name name-style="western"><surname>Liu</surname><given-names>J-K</given-names></name><name name-style="western"><surname>Maharachchikumbura</surname><given-names>SSN</given-names></name><name name-style="western"><surname>Rajesh</surname><given-names>J</given-names></name><name name-style="western"><surname>Bao</surname><given-names>D-F</given-names></name><name name-style="western"><surname>Bhat</surname><given-names>DJ</given-names></name><name name-style="western"><surname>Lin</surname><given-names>C-G</given-names></name><name name-style="western"><surname>Li</surname><given-names>W-L</given-names></name><name name-style="western"><surname>Yang</surname><given-names>J</given-names></name><name name-style="western"><surname>Liu</surname><given-names>N-G</given-names></name><name name-style="western"><surname>Lu</surname><given-names>Y-Z</given-names></name><name name-style="western"><surname>Jayawardena</surname><given-names>RS</given-names></name><name name-style="western"><surname>Li</surname><given-names>J-F</given-names></name><name name-style="western"><surname>Su</surname><given-names>H-Y</given-names></name></person-group> (<year>2019</year>) <article-title>Freshwater <tp:taxon-name><tp:taxon-name-part taxon-name-part-type="class">Sordariomycetes</tp:taxon-name-part></tp:taxon-name>.</article-title><source>Fungal Diversity</source><volume>99</volume>: <fpage>451</fpage>–<lpage>660</lpage>. <ext-link xlink:type="simple" ext-link-type="doi" xlink:href="10.1007/s13225-019-00438-1">https://doi.org/10.1007/s13225-019-00438-1</ext-link></mixed-citation></ref><ref id="B89"><mixed-citation xmlns:xlink="http://www.w3.org/1999/xlink" xlink:type="simple"><person-group><name name-style="western"><surname>Subramanian</surname><given-names>CV</given-names></name><name name-style="western"><surname>Bhat</surname><given-names>DJ</given-names></name></person-group> (<year>1989</year>) <article-title>[1987] <tp:taxon-name><tp:taxon-name-part taxon-name-part-type="above-genus">Hyphomycetes</tp:taxon-name-part></tp:taxon-name> from South India I. Some new taxa.</article-title><source>Kavaka</source><volume>15</volume>: <fpage>41</fpage>–<lpage>74</lpage>.</mixed-citation></ref></ref-list></tp:taxon-treatment>
