# Supplementary material for: Phylogeny and taxonomy of Catenularia and similar fungi with catenate conidia
Source: MycoKeys. 2021 Jun 11;81:1–44. doi: 10.3897/mycokeys.81.67785 (PMC8213683; doi:10.3897/mycokeys.81.67785)
Supplement: XML Treatment for Catenularia cupulifera [file mycokeys.81.67785-treatment5.xml]

<!DOCTYPE tp:taxon-treatment
  PUBLIC "-//TaxonX//DTD Taxonomic Treatment Publishing DTD v0 20100105//EN" "tax-treatment-NSO.dtd">
<tp:taxon-treatment xmlns:tp="http://www.plazi.org/taxpub"><tp:treatment-meta><kwd-group><label>Taxon classification</label><kwd><named-content xmlns:xlink="http://www.w3.org/1999/xlink" content-type="kingdom">Fungi</named-content></kwd><kwd><named-content xmlns:xlink="http://www.w3.org/1999/xlink" content-type="order">Chaetosphaeriales</named-content></kwd><kwd><named-content xmlns:xlink="http://www.w3.org/1999/xlink" content-type="family">Chaetosphaeriaceae</named-content></kwd></kwd-group><mixed-citation publication-type="journal"><person-group><name><surname>Réblová</surname><given-names>Martina</given-names></name><name><surname>Nekvindová</surname><given-names>Jana</given-names></name><name><surname>Miller</surname><given-names>Andrew N.</given-names></name></person-group><article-title>Phylogeny and taxonomy of <italic><tp:taxon-name><tp:taxon-name-part taxon-name-part-type="genus" reg="Catenularia">Catenularia</tp:taxon-name-part></tp:taxon-name></italic> and similar fungi with catenate conidia</article-title><source>MycoKeys</source><day>11</day><month>6</month><year>2021</year><volume>81</volume><fpage>1</fpage><lpage>44</lpage><pub-id pub-id-type="doi">10.3897/mycokeys.81.67785</pub-id></mixed-citation></tp:treatment-meta><tp:nomenclature><tp:taxon-name><object-id xmlns:xlink="http://www.w3.org/1999/xlink" content-type="arpha" xlink:type="simple">4E9C1741-9265-5080-8FFB-2C716B765A58</object-id>
              <tp:taxon-name-part taxon-name-part-type="genus" reg="Catenularia">Catenularia</tp:taxon-name-part>
              <tp:taxon-name-part taxon-name-part-type="species" reg="cupulifera">cupulifera</tp:taxon-name-part>
              <object-id xmlns:xlink="http://www.w3.org/1999/xlink" content-type="mycobank" xlink:type="simple">839463</object-id>
            </tp:taxon-name><tp:taxon-authority>(Berk. &amp; Broome) Réblová &amp; A.N. Mill.</tp:taxon-authority><tp:taxon-status xmlns:xlink="http://www.w3.org/1999/xlink" xlink:type="simple">comb. nov.</tp:taxon-status><xref ref-type="fig" rid="F6">Fig. 5</xref><tp:nomenclature-citation-list><tp:nomenclature-citation><tp:taxon-name><tp:taxon-name-part taxon-name-part-type="genus" reg="Sphaeria"/> <tp:taxon-name-part taxon-name-part-type="species" reg="cupulifera"/></tp:taxon-name><comment>Basionym. <tp:taxon-name><tp:taxon-name-part taxon-name-part-type="genus" reg="Sphaeria">Sphaeria</tp:taxon-name-part> <tp:taxon-name-part taxon-name-part-type="species" reg="cupulifera">cupulifera</tp:taxon-name-part></tp:taxon-name> Berk. &amp; Broome, Ann. Mag. nat. Hist., Ser. 4, 7: 435. 1871. </comment></tp:nomenclature-citation><tp:nomenclature-citation><tp:taxon-name><tp:taxon-name-part taxon-name-part-type="genus" reg="Lasiosphaeria"/> <tp:taxon-name-part taxon-name-part-type="species" reg="cupulifera"/></tp:taxon-name><comment>Synonyms. <tp:taxon-name><tp:taxon-name-part taxon-name-part-type="genus" reg="Lasiosphaeria">Lasiosphaeria</tp:taxon-name-part> <tp:taxon-name-part taxon-name-part-type="species" reg="cupulifera">cupulifera</tp:taxon-name-part></tp:taxon-name> (Berk. &amp; Broome) Cooke &amp; Plowr., Grevillea 7(43): 85. 1879. </comment></tp:nomenclature-citation><tp:nomenclature-citation><tp:taxon-name>
                  <tp:taxon-name-part taxon-name-part-type="genus" reg="Chaetosphaeria">Chaetosphaeria</tp:taxon-name-part> <tp:taxon-name-part taxon-name-part-type="species" reg="cupulifera">cupulifera</tp:taxon-name-part></tp:taxon-name><comment>(Berk. &amp; Broome) Sacc., Syll. fung. 2: 94. 1883.</comment></tp:nomenclature-citation><tp:nomenclature-citation><tp:taxon-name>
                  <tp:taxon-name-part taxon-name-part-type="genus" reg="Psilonia">Psilonia</tp:taxon-name-part> <tp:taxon-name-part taxon-name-part-type="species" reg="cuneiformis">cuneiformis</tp:taxon-name-part></tp:taxon-name><comment>Richon, Bull. Soc. Sci. Vitry-le-Franç. 8: 219. 1877.</comment></tp:nomenclature-citation><tp:nomenclature-citation><tp:taxon-name>
                  <tp:taxon-name-part taxon-name-part-type="genus" reg="Monotospora">Monotospora</tp:taxon-name-part> <tp:taxon-name-part taxon-name-part-type="species" reg="cuneiformis">cuneiformis</tp:taxon-name-part></tp:taxon-name><comment>(Richon) Sacc., Syll. fung. 4: 300. 1886.</comment></tp:nomenclature-citation><tp:nomenclature-citation><tp:taxon-name>
                  <tp:taxon-name-part taxon-name-part-type="genus" reg="Psiloniella">Psiloniella</tp:taxon-name-part> <tp:taxon-name-part taxon-name-part-type="species" reg="cuneiformis">cuneiformis</tp:taxon-name-part></tp:taxon-name><comment>(Richon) Costantin, Mucéd. Simpl.: 86. 1888.</comment></tp:nomenclature-citation><tp:nomenclature-citation><tp:taxon-name>
                  <tp:taxon-name-part taxon-name-part-type="genus" reg="Catenularia">Catenularia</tp:taxon-name-part> <tp:taxon-name-part taxon-name-part-type="species" reg="cuneiformis">cuneiformis</tp:taxon-name-part></tp:taxon-name><comment>(Richon) E.W. Mason, Mycol. Pap. 5: 121. 1941.</comment></tp:nomenclature-citation><tp:nomenclature-citation><tp:taxon-name>
                  <tp:taxon-name-part taxon-name-part-type="genus" reg="Catenularia">Catenularia</tp:taxon-name-part> <tp:taxon-name-part taxon-name-part-type="species" reg="simplex">simplex</tp:taxon-name-part></tp:taxon-name><comment>Grove, Syll. fung. 4: 303. 1886.</comment></tp:nomenclature-citation><tp:nomenclature-citation><tp:taxon-name>
                  <tp:taxon-name-part taxon-name-part-type="genus" reg="Psilonia">Psilonia</tp:taxon-name-part> <tp:taxon-name-part taxon-name-part-type="species" reg="simplex">simplex</tp:taxon-name-part></tp:taxon-name><comment>(Grove) Costantin, Mucéd. Simpl.: 86. 1888.</comment></tp:nomenclature-citation><tp:nomenclature-citation><tp:taxon-name>
                  <tp:taxon-name-part taxon-name-part-type="genus" reg="Psilonia"/> <tp:taxon-name-part taxon-name-part-type="species" reg="simplex"/> </tp:taxon-name><comment>Synonymy adopted from Mason (1971) and <xref ref-type="bibr" rid="B5">Booth (1958)</xref>. </comment></tp:nomenclature-citation></tp:nomenclature-citation-list></tp:nomenclature><tp:treatment-sec sec-type="description" id="SECID0E1OBI"><title>Description.</title><p>Colonies on natural substrate effuse, hairy or tufted, dark brown to black, mycelium partly immersed, partly superficial, brown; colonies composed of conidiophores, capitate hyphae and sometimes ascomata. <bold><italic>Anamorph</italic>.</bold> Conidiophores 100–350(–530) × 6–7.5(–8) μm, 8.5–10.5 wide above the base, macronematous, solitary or in tufts, with dark brown stromatic hyphal cells around the bases, erect, straight or flexuous, unbranched, brown to dark brown, thick-walled, slightly paler towards the apex. Capitate hyphae 110–160 × 5.5–6 μm, 6.5–7 μm wide above the base, scattered among the conidiophores, erect, straight, brown to dark brown, paler towards the apex, apical cell sterile, thin-walled, subhyaline, slightly swollen, ca. 7 μm wide, broadly rounded with a hyaline gelatinous cap that disappears with age. Conidiogenous cells 40–59 × 5.5–6.5 μm, not tapering, terminal, integrated, monophialidic, extending percurrently, cylindrical, brown, producing conidia successively; collarettes 9.5–12.5 μm wide and 10–12.5 μm deep, funnel-shaped, brown, slightly roughened, with an irregularly frayed margin. Conidia (9–)10.5–13.5 μm long, 7–9.5 μm wide at the apical end, 3.5–4.5 μm wide at the basal hilum (mean ± SD = 11.8 ± 0.7 × 8.0 ± 0.6 μm × 4.0 ± 0.3 μm), cuneiform in side view, with (3–)4(–5) blunt corners when viewed from above, flattened to broadly rounded at the apex, truncate at the base, aseptate, fulvous, brown to dark brown, thick-walled, smooth; formed singly, adhered in basipetal chains.</p><fig id="F6" position="float" orientation="portrait"><object-id xmlns:xlink="http://www.w3.org/1999/xlink" content-type="doi" xlink:type="simple">10.3897/mycokeys.81.67785.figure5</object-id><object-id xmlns:xlink="http://www.w3.org/1999/xlink" content-type="arpha" xlink:type="simple">9C7C89BC-6EB8-5D82-9D32-120FA0488094</object-id><label>Figure 5.</label><caption><p><italic><tp:taxon-name><tp:taxon-name-part taxon-name-part-type="genus" reg="Catenularia">Catenularia</tp:taxon-name-part> <tp:taxon-name-part taxon-name-part-type="species" reg="cupulifera">cupulifera</tp:taxon-name-part></tp:taxon-name></italic><bold>A, B</bold> ascomata accompanied by conidiophores and capitate hyphae <bold>C</bold> colony composed of conidiophores and capitate hyphae <bold>D–F</bold> conidiophores <bold>G</bold> capitate hypha <bold>H–J</bold> upper parts of conidiophores with conidia <bold>K, L</bold> conidia <bold>M, N</bold> asci with ascospores. Images: W7972 (<bold>A, B, M</bold>); W7973 (<bold>C, D, H, I</bold>); <named-content xmlns:xlink="http://www.w3.org/1999/xlink" content-type="dwc:institutional_code" xlink:type="simple">PRA</named-content>-19893 (<bold>E–G, J–L</bold>); JF 99018 (<bold>N</bold>); on natural substrate (<bold>A–N</bold>). Scale bars: 500 μm (<bold>A–C</bold>); 50 μm (<bold>D</bold>); 25 (<bold>E</bold>); 20 μm (<bold>F–L</bold>); 10 μm (<bold>M, N</bold>).</p></caption><graphic xmlns:xlink="http://www.w3.org/1999/xlink" xlink:href="mycokeys-81-001-g006.jpg" position="float" orientation="portrait" xlink:type="simple" id="oo_554155.jpg"><uri content-type="original_file" xlink:type="simple">https://binary.pensoft.net/fig/554155</uri></graphic></fig></tp:treatment-sec><tp:treatment-sec sec-type="Teleomorph" id="SECID0EIRBI"><title><italic>Teleomorph</italic>.</title><p>Ascomata 150–220 μm diam, 200–250 μm high, superficial with a base immersed, solitary or in groups or densely aggregated forming a crust, conical to subglobose, papillate, dark brown to black, rugose, sometimes covered with conidiophores and capitate hyphae or in a dense subiculum consisting of partly decumbent conidiophores. Ostiole periphysate. Ascomatal wall fragile, carbonaceous, 22–33 μm thick, two-layered. Outer layer consisting of brown, polyhedral to angular cells with opaque walls. Inner layer consisting of several rows of thin-walled, hyaline cells. Paraphyses 3–4 μm wide tapering to 2–2.5 μm, septate, hyaline, longer than the asci. Asci 110–140 × (8–)10–11(–12.5) μm (mean ± SD = 162.2 ± 11.1 × 10.5 ± 1.2 µm), cylindrical-clavate, short-stipitate, apically narrowly rounded to obtuse, ascal apex with a non-amyloid apical annulus 2–2.5(–3) μm wide, ca. 1.5 μm high. Ascospores 21–28.5 × 4.5–5.5 μm (mean ± SD = 25.3 ± 1.7 × 5.5 ± 0.4 µm), fusiform, straight or slightly curved, hyaline, 1–4-septate, smooth, 2-seriate in the ascus.</p></tp:treatment-sec><tp:treatment-sec sec-type="material" id="SECID0EVRBI"><title>Specimens examined.</title><p>Belgium • West Flanders province, Adinkerke, Cabour; on decaying wood of <italic><tp:taxon-name><tp:taxon-name-part taxon-name-part-type="genus" reg="Populus">Populus</tp:taxon-name-part></tp:taxon-name></italic> sp.; 21 Oct. 2007; B. Declerque (IFBL D0.16.23). Czech Republic – Moravia • Lanžhot, Ranšpurk National nature reserve; alt. 150 m; on decaying wood of <italic><tp:taxon-name><tp:taxon-name-part taxon-name-part-type="genus" reg="Carpinus">Carpinus</tp:taxon-name-part> <tp:taxon-name-part taxon-name-part-type="species" reg="betulus">betulus</tp:taxon-name-part></tp:taxon-name></italic>; 14. Aug. 1979; V. Holubová-Jechová (<named-content xmlns:xlink="http://www.w3.org/1999/xlink" content-type="dwc:institutional_code" xlink:type="simple">PRA</named-content>-19887) • <italic>Ibid.</italic>; on decaying wood of <italic><tp:taxon-name><tp:taxon-name-part taxon-name-part-type="genus" reg="Populus">Populus</tp:taxon-name-part> <tp:taxon-name-part taxon-name-part-type="species" reg="alba">alba</tp:taxon-name-part></tp:taxon-name></italic>, 28 Jul. 1970, V. Holubová-Jechová (<named-content xmlns:xlink="http://www.w3.org/1999/xlink" content-type="dwc:institutional_code" xlink:type="simple">PRA</named-content>-19888) • <italic>Ibid.</italic>; on decaying wood <italic><tp:taxon-name><tp:taxon-name-part taxon-name-part-type="genus" reg="Quercus">Quercus</tp:taxon-name-part> <tp:taxon-name-part taxon-name-part-type="species" reg="robur">robur</tp:taxon-name-part></tp:taxon-name></italic>, 28. Aug. 1976, V. Holubová-Jechová (<named-content xmlns:xlink="http://www.w3.org/1999/xlink" content-type="dwc:institutional_code" xlink:type="simple">PRA</named-content>-19889). Czech Republic – Moravia • Bílé Karpaty, Velká Javořina Mt. near Kamenná Bouda; alt. 660 m; on decaying wood of a branch of <italic><tp:taxon-name><tp:taxon-name-part taxon-name-part-type="genus" reg="Fagus">Fagus</tp:taxon-name-part> <tp:taxon-name-part taxon-name-part-type="species" reg="sylvatica">sylvatica</tp:taxon-name-part></tp:taxon-name></italic>; 27 Jul. 1970; V. Holubová-Jechová (<named-content xmlns:xlink="http://www.w3.org/1999/xlink" content-type="dwc:institutional_code" xlink:type="simple">PRA</named-content>-19886). France – Ariège • Pyreneés Mts., Rimont, Las Muros, alt. 480 m; on decaying wood of <italic><tp:taxon-name><tp:taxon-name-part taxon-name-part-type="genus" reg="Fraxinus">Fraxinus</tp:taxon-name-part> <tp:taxon-name-part taxon-name-part-type="species" reg="excelsior">excelsior</tp:taxon-name-part></tp:taxon-name></italic>; 4 Feb. 1999; J. Fournier J.F. 99018 (<named-content xmlns:xlink="http://www.w3.org/1999/xlink" content-type="dwc:institutional_code" xlink:type="simple">PRA</named-content>-19890). France – Ariège • Pyreneés Mts., Rimont, Las Muros, valley of the Peyrau brook, alt. 400 m; on decaying wood of <italic><tp:taxon-name><tp:taxon-name-part taxon-name-part-type="genus" reg="Buxus">Buxus</tp:taxon-name-part> <tp:taxon-name-part taxon-name-part-type="species" reg="sempervivens">sempervivens</tp:taxon-name-part></tp:taxon-name></italic>; 9 Nov. 1999, J. Fournier J.F. 99261 (<named-content xmlns:xlink="http://www.w3.org/1999/xlink" content-type="dwc:institutional_code" xlink:type="simple">PRA</named-content>-19892) • <italic>Ibid.</italic>; on decaying wood of <italic><tp:taxon-name><tp:taxon-name-part taxon-name-part-type="genus" reg="Salix">Salix</tp:taxon-name-part> <tp:taxon-name-part taxon-name-part-type="species" reg="caprea">caprea</tp:taxon-name-part></tp:taxon-name></italic>; 12 Mar. 2000; J. Fournier J.F. 00026 (<named-content xmlns:xlink="http://www.w3.org/1999/xlink" content-type="dwc:institutional_code" xlink:type="simple">PRA</named-content>-19891). France – Ariège • Pyrénées Mts., Rimont, La Maille brook; alt. 550 m; on submerged wood; 28 May 2018; J. Fournier M.R. 4104 (<named-content xmlns:xlink="http://www.w3.org/1999/xlink" content-type="dwc:institutional_code" xlink:type="simple">PRA</named-content>-19893). Slovak Republic • Brezová near Senica; on decaying wood of a trunk of <italic><tp:taxon-name><tp:taxon-name-part taxon-name-part-type="genus" reg="Salix">Salix</tp:taxon-name-part> <tp:taxon-name-part taxon-name-part-type="species" reg="alba">alba</tp:taxon-name-part></tp:taxon-name></italic>; 6 Aug. 1976; V. Holubová-Jechová (<named-content xmlns:xlink="http://www.w3.org/1999/xlink" content-type="dwc:institutional_code" xlink:type="simple">PRA</named-content>-19885). United Kingdom – Somerset • Langridge, on decaying wood of roots of <italic><tp:taxon-name><tp:taxon-name-part taxon-name-part-type="genus" reg="Ulmus">Ulmus</tp:taxon-name-part></tp:taxon-name></italic> sp.; Apr. 1869; C.E. Broome (<bold><italic>holotype</italic></bold> of <italic><tp:taxon-name><tp:taxon-name-part taxon-name-part-type="genus" reg="Sphaeria">S.</tp:taxon-name-part> <tp:taxon-name-part taxon-name-part-type="species" reg="cupulifera">cupulifera</tp:taxon-name-part></tp:taxon-name></italic> K(M) 57177). United Kingdom • on decaying wood; 14 Apr. 1873; ex Herbarium C.E. Broome 1886 (W 7972) • <italic>Ibid.</italic>; ex Herbarium C.E. Broome 1886, no. 366 (W 7973).</p></tp:treatment-sec><tp:treatment-sec sec-type="habitat" id="SECID0EEXBI"><title>Habitat and geographical distribution.</title><p>Saprobe on decaying wood of <italic><tp:taxon-name><tp:taxon-name-part taxon-name-part-type="genus" reg="Carpinus">Carpinus</tp:taxon-name-part> <tp:taxon-name-part taxon-name-part-type="species" reg="betulus">betulus</tp:taxon-name-part></tp:taxon-name></italic>, <italic><tp:taxon-name><tp:taxon-name-part taxon-name-part-type="genus" reg="Fagus">Fagus</tp:taxon-name-part> <tp:taxon-name-part taxon-name-part-type="species" reg="sylvatica">sylvatica</tp:taxon-name-part></tp:taxon-name></italic>, <italic><tp:taxon-name><tp:taxon-name-part taxon-name-part-type="genus" reg="Fraxinus">Fraxinus</tp:taxon-name-part> <tp:taxon-name-part taxon-name-part-type="species" reg="excelsior">excelsior</tp:taxon-name-part></tp:taxon-name></italic>, <italic><tp:taxon-name><tp:taxon-name-part taxon-name-part-type="genus" reg="Hedera">Hedera</tp:taxon-name-part></tp:taxon-name></italic> sp., <italic><tp:taxon-name><tp:taxon-name-part taxon-name-part-type="genus" reg="Ilex">Ilex</tp:taxon-name-part></tp:taxon-name></italic> sp., <italic><tp:taxon-name><tp:taxon-name-part taxon-name-part-type="genus" reg="Quercus">Quercus</tp:taxon-name-part></tp:taxon-name></italic> sp., <italic><tp:taxon-name><tp:taxon-name-part taxon-name-part-type="genus" reg="Salix">Salix</tp:taxon-name-part> <tp:taxon-name-part taxon-name-part-type="species" reg="alba">alba</tp:taxon-name-part></tp:taxon-name></italic>, <italic><tp:taxon-name><tp:taxon-name-part taxon-name-part-type="genus" reg="Ulmus">Ulmus</tp:taxon-name-part></tp:taxon-name></italic> sp. and other unknown hosts. Most of the records originate from Europe in Belgium, Czech Republic, France, Slovak Republic and the United Kingdom (<xref ref-type="bibr" rid="B2">Berkeley and Broome 1871</xref>; <xref ref-type="bibr" rid="B37">Hughes 1965</xref>; <xref ref-type="bibr" rid="B30">Holubová-Jechová 1973</xref>; this study). <xref ref-type="bibr" rid="B37">Hughes (1965)</xref> suggested that <italic><tp:taxon-name><tp:taxon-name-part taxon-name-part-type="genus" reg="Catenularia">C.</tp:taxon-name-part> <tp:taxon-name-part taxon-name-part-type="species" reg="cupulifera">cupulifera</tp:taxon-name-part></tp:taxon-name></italic> is apparently only known from Europe. However, findings of this species also come from other continents. <italic><tp:taxon-name><tp:taxon-name-part taxon-name-part-type="genus" reg="Catenularia">Catenularia</tp:taxon-name-part> <tp:taxon-name-part taxon-name-part-type="species" reg="cupulifera">cupulifera</tp:taxon-name-part></tp:taxon-name></italic> has been reported from foam in a river in Venezuela (<xref ref-type="bibr" rid="B19">Fernández and Smits 2018</xref>), wood of <italic><tp:taxon-name><tp:taxon-name-part taxon-name-part-type="genus" reg="Ulmus">Ulmus</tp:taxon-name-part> <tp:taxon-name-part taxon-name-part-type="species" reg="americana">americana</tp:taxon-name-part></tp:taxon-name></italic> in the USA, Illinois (<xref ref-type="bibr" rid="B80">Shim 1969</xref>) and decaying leaves of <italic><tp:taxon-name><tp:taxon-name-part taxon-name-part-type="genus" reg="Pandanus">Pandanus</tp:taxon-name-part></tp:taxon-name></italic> sp. in Mauritius (<xref ref-type="bibr" rid="B96">Whitton et al. 2012</xref>).</p></tp:treatment-sec><tp:treatment-sec sec-type="notes" id="SECID0EW2BI"><title>Notes.</title><p>Our observations of the teleomorph-anamorph connection between <italic><tp:taxon-name><tp:taxon-name-part taxon-name-part-type="genus" reg="Chaetosphaeria">Ch.</tp:taxon-name-part> <tp:taxon-name-part taxon-name-part-type="species" reg="cupulifera">cupulifera</tp:taxon-name-part></tp:taxon-name></italic> and <italic><tp:taxon-name><tp:taxon-name-part taxon-name-part-type="genus" reg="Catenularia">C.</tp:taxon-name-part> <tp:taxon-name-part taxon-name-part-type="species" reg="cuneiformis">cuneiformis</tp:taxon-name-part></tp:taxon-name></italic> agree with those of <xref ref-type="bibr" rid="B2">Berkeley and Broome (1871)</xref>, <xref ref-type="bibr" rid="B15">De Seynes (1886)</xref> and <xref ref-type="bibr" rid="B5">Booth (1958)</xref>. Although this relationship has not yet been verified experimentally, both morphs occur together in nature. Since the anamorph and teleomorph represent two different stages of the life cycle of one organism, we propose a new combination in <italic><tp:taxon-name><tp:taxon-name-part taxon-name-part-type="genus" reg="Catenularia">Catenularia</tp:taxon-name-part></tp:taxon-name></italic> based on <italic><tp:taxon-name><tp:taxon-name-part taxon-name-part-type="genus" reg="Sphaeria">Sphaeria</tp:taxon-name-part> <tp:taxon-name-part taxon-name-part-type="species" reg="cupulifera">cupulifera</tp:taxon-name-part></tp:taxon-name></italic> with <italic><tp:taxon-name><tp:taxon-name-part taxon-name-part-type="genus" reg="Catenularia">C.</tp:taxon-name-part> <tp:taxon-name-part taxon-name-part-type="species" reg="cuneiformis">cuneiformis</tp:taxon-name-part></tp:taxon-name></italic> and <italic><tp:taxon-name><tp:taxon-name-part taxon-name-part-type="genus" reg="Catenularia">C.</tp:taxon-name-part> <tp:taxon-name-part taxon-name-part-type="species" reg="simplex">simplex</tp:taxon-name-part></tp:taxon-name></italic> as synonyms.</p><p><italic><tp:taxon-name><tp:taxon-name-part taxon-name-part-type="genus" reg="Catenularia">Catenularia</tp:taxon-name-part> <tp:taxon-name-part taxon-name-part-type="species" reg="novae-zelandiae">novae-zelandiae</tp:taxon-name-part></tp:taxon-name></italic> resembles <italic><tp:taxon-name><tp:taxon-name-part taxon-name-part-type="genus" reg="Catenularia">C.</tp:taxon-name-part> <tp:taxon-name-part taxon-name-part-type="species" reg="cupulifera">cupulifera</tp:taxon-name-part></tp:taxon-name></italic> but differs in larger and rounded-obconic conidia, 11.5–17.5 μm long, 14.5–18.5 μm wide. Both species have conspicuous collarettes with a frayed margin, which is larger in <italic><tp:taxon-name><tp:taxon-name-part taxon-name-part-type="genus" reg="Catenularia">C.</tp:taxon-name-part> <tp:taxon-name-part taxon-name-part-type="species" reg="novae-zelandiae">novae-zelandiae</tp:taxon-name-part></tp:taxon-name></italic>, 19–27 μm wide and 12.2–19 μm deep, funnel- to cup-shaped.</p></tp:treatment-sec><ref-list><ref id="B5"><mixed-citation xmlns:xlink="http://www.w3.org/1999/xlink" xlink:type="simple"><person-group><name name-style="western"><surname>Booth</surname><given-names>C</given-names></name></person-group> (<year>1958</year>) The genera <italic><tp:taxon-name><tp:taxon-name-part taxon-name-part-type="genus">Chaetosphaeria</tp:taxon-name-part></tp:taxon-name></italic> and <italic><tp:taxon-name><tp:taxon-name-part taxon-name-part-type="genus">Thaxteria</tp:taxon-name-part></tp:taxon-name></italic> in Britain. The Naturalist London: 83–90.</mixed-citation></ref><ref id="B2"><mixed-citation xmlns:xlink="http://www.w3.org/1999/xlink" xlink:type="simple"><person-group><name name-style="western"><surname>Berkeley</surname><given-names>MJ</given-names></name><name name-style="western"><surname>Broome</surname><given-names>CE</given-names></name></person-group> (<year>1871</year>) <article-title>Notices on British fungi.</article-title><source>The Annals and Magazine of Natural History IV</source><volume>7</volume>: <fpage>425</fpage>–<lpage>436</lpage>. <ext-link xlink:type="simple" ext-link-type="doi" xlink:href="10.1080/00222937108696408">https://doi.org/10.1080/00222937108696408</ext-link></mixed-citation></ref><ref id="B37"><mixed-citation xmlns:xlink="http://www.w3.org/1999/xlink" xlink:type="simple"><person-group><name name-style="western"><surname>Hughes</surname><given-names>SJ</given-names></name></person-group> (<year>1965</year>) <article-title>New Zealand fungi 3. <italic><tp:taxon-name><tp:taxon-name-part taxon-name-part-type="genus">Catenularia</tp:taxon-name-part></tp:taxon-name></italic> Grove.</article-title><source>New Zealand Journal of Botany</source><volume>3</volume>: <fpage>136</fpage>–<lpage>150</lpage>. <ext-link xlink:type="simple" ext-link-type="doi" xlink:href="10.1080/0028825X.1965.10876990">https://doi.org/10.1080/0028825X.1965.10876990</ext-link></mixed-citation></ref><ref id="B30"><mixed-citation xmlns:xlink="http://www.w3.org/1999/xlink" xlink:type="simple"><person-group><name name-style="western"><surname>Holubová-Jechová</surname><given-names>V</given-names></name></person-group> (<year>1973</year>) <article-title>Lignicolous hyphomycetes from Czechoslovakia 3. <italic><tp:taxon-name><tp:taxon-name-part taxon-name-part-type="genus">Sporoschisma</tp:taxon-name-part></tp:taxon-name></italic>, <italic><tp:taxon-name><tp:taxon-name-part taxon-name-part-type="genus">Sporoschismopsis</tp:taxon-name-part></tp:taxon-name></italic> and <italic><tp:taxon-name><tp:taxon-name-part taxon-name-part-type="genus">Catenularia</tp:taxon-name-part></tp:taxon-name></italic>.</article-title><source>Folia Geobotanica and Phytotaxonomica</source><volume>8</volume>: <fpage>209</fpage>–<lpage>218</lpage>. <ext-link xlink:type="simple" ext-link-type="doi" xlink:href="10.1007/BF02854564">https://doi.org/10.1007/BF02854564</ext-link></mixed-citation></ref><ref id="B19"><mixed-citation xmlns:xlink="http://www.w3.org/1999/xlink" xlink:type="simple"><person-group><name name-style="western"><surname>Fernández</surname><given-names>R</given-names></name><name name-style="western"><surname>Smits</surname><given-names>G</given-names></name></person-group> (<year>2018</year>) <article-title>Registro de hifomicetos acuáticos en el río Guáquira de la Reserva Ecológica Guáquira (San Felipe, Venezuela).</article-title><source>Gestión y Ambiente</source><volume>21</volume>: <fpage>121</fpage>–<lpage>128</lpage>. <ext-link xlink:type="simple" ext-link-type="doi" xlink:href="10.15446/ga.v21n1.71778">https://doi.org/10.15446/ga.v21n1.71778</ext-link></mixed-citation></ref><ref id="B80"><mixed-citation xmlns:xlink="http://www.w3.org/1999/xlink" xlink:type="simple"><person-group><name name-style="western"><surname>Shim</surname><given-names>JJ</given-names></name></person-group> (<year>1969</year>) <article-title>Lignicolous fungi on <italic><tp:taxon-name><tp:taxon-name-part taxon-name-part-type="genus">Ulmus</tp:taxon-name-part> <tp:taxon-name-part taxon-name-part-type="species">americana</tp:taxon-name-part></tp:taxon-name></italic> L.</article-title><source>Korean Journal of Microbiology</source><volume>7</volume>: <fpage>91</fpage>–<lpage>106</lpage>.</mixed-citation></ref><ref id="B96"><mixed-citation xmlns:xlink="http://www.w3.org/1999/xlink" xlink:type="simple"><person-group><name name-style="western"><surname>Whitton</surname><given-names>SR</given-names></name><name name-style="western"><surname>McKenzie</surname><given-names>EHC</given-names></name><name name-style="western"><surname>Hyde</surname><given-names>KD</given-names></name></person-group> (<year>2012</year>) <tp:taxon-name><tp:taxon-name-part taxon-name-part-type="kingdom">Fungi</tp:taxon-name-part></tp:taxon-name> Associated with <tp:taxon-name><tp:taxon-name-part taxon-name-part-type="family">Pandanaceae</tp:taxon-name-part></tp:taxon-name>. Springer: Dordrecht, 125–353. <ext-link xlink:type="simple" ext-link-type="doi" xlink:href="10.1007/978-94-007-4447-9">https://doi.org/10.1007/978-94-007-4447-9</ext-link></mixed-citation></ref><ref id="B15"><mixed-citation xmlns:xlink="http://www.w3.org/1999/xlink" xlink:type="simple"><person-group><name name-style="western"><surname>De Seynes</surname><given-names>J</given-names></name></person-group> (<year>1886</year>) <source>Recherches pour Servir a l’Histoire Naturelle des Vegetaux Inferieurs. III (I<sup>re</sup> Partie). De la Formation des Corps Reproducteurs Appeles Acrospores. G.</source><publisher-name>Masson</publisher-name>, <publisher-loc>Libraire de L’Académie de Médicine, Paris</publisher-loc>, <size units="page">51 pp</size>.</mixed-citation></ref></ref-list></tp:taxon-treatment>
