# Supplementary material for: Phylogeny and taxonomy of Catenularia and similar fungi with catenate conidia
Source: MycoKeys. 2021 Jun 11;81:1–44. doi: 10.3897/mycokeys.81.67785 (PMC8213683; doi:10.3897/mycokeys.81.67785)
Supplement: XML Treatment for Catenularia kalakadensis [file mycokeys.81.67785-treatment7.xml]

<!DOCTYPE tp:taxon-treatment
  PUBLIC "-//TaxonX//DTD Taxonomic Treatment Publishing DTD v0 20100105//EN" "tax-treatment-NSO.dtd">
<tp:taxon-treatment xmlns:tp="http://www.plazi.org/taxpub"><tp:treatment-meta><kwd-group><label>Taxon classification</label><kwd><named-content xmlns:xlink="http://www.w3.org/1999/xlink" content-type="kingdom">Fungi</named-content></kwd><kwd><named-content xmlns:xlink="http://www.w3.org/1999/xlink" content-type="order">Chaetosphaeriales</named-content></kwd><kwd><named-content xmlns:xlink="http://www.w3.org/1999/xlink" content-type="family">Chaetosphaeriaceae</named-content></kwd></kwd-group><mixed-citation publication-type="journal"><person-group><name><surname>Réblová</surname><given-names>Martina</given-names></name><name><surname>Nekvindová</surname><given-names>Jana</given-names></name><name><surname>Miller</surname><given-names>Andrew N.</given-names></name></person-group><article-title>Phylogeny and taxonomy of <italic><tp:taxon-name><tp:taxon-name-part taxon-name-part-type="genus" reg="Catenularia">Catenularia</tp:taxon-name-part></tp:taxon-name></italic> and similar fungi with catenate conidia</article-title><source>MycoKeys</source><day>11</day><month>6</month><year>2021</year><volume>81</volume><fpage>1</fpage><lpage>44</lpage><pub-id pub-id-type="doi">10.3897/mycokeys.81.67785</pub-id></mixed-citation></tp:treatment-meta><tp:nomenclature><tp:taxon-name><object-id xmlns:xlink="http://www.w3.org/1999/xlink" content-type="arpha" xlink:type="simple">44CF6C23-E3CF-57DB-85B5-32C608F33BC2</object-id>
              <tp:taxon-name-part taxon-name-part-type="genus" reg="Catenularia">Catenularia</tp:taxon-name-part>
              <tp:taxon-name-part taxon-name-part-type="species" reg="kalakadensis">kalakadensis</tp:taxon-name-part>
            </tp:taxon-name><tp:taxon-authority>Subram. &amp; Bhat, Kavaka 15(1–2): 49. 1989 [1987].</tp:taxon-authority></tp:nomenclature><tp:treatment-sec sec-type="habitat" id="SECID0EUFCI"><title>Habitat and geographical distribution.</title><p>Saprobe on decaying wood, known only in China, India and Mexico (<xref ref-type="bibr" rid="B89">Subramanian and Bhat 1989</xref>; <xref ref-type="bibr" rid="B27">Heredia et al. 2004</xref>; <xref ref-type="bibr" rid="B99">Xia et al. 2013</xref>).</p></tp:treatment-sec><tp:treatment-sec sec-type="notes" id="SECID0EGGCI"><title>Notes.</title><p>For descriptions and illustrations, refer to <xref ref-type="bibr" rid="B89">Subramanian and Bhat (1989)</xref> and <xref ref-type="bibr" rid="B99">Xia et al. (2013)</xref>. <italic><tp:taxon-name><tp:taxon-name-part taxon-name-part-type="genus" reg="Catenularia">Catenularia</tp:taxon-name-part> <tp:taxon-name-part taxon-name-part-type="species" reg="kalakadensis">kalakadensis</tp:taxon-name-part></tp:taxon-name></italic> is unique among other species in conidia with six blunt corners when viewed from above. It resembles <italic><tp:taxon-name><tp:taxon-name-part taxon-name-part-type="genus" reg="Catenularia">C.</tp:taxon-name-part> <tp:taxon-name-part taxon-name-part-type="species" reg="cubensis">cubensis</tp:taxon-name-part></tp:taxon-name></italic> but differs in the absence of capitate hyphae and wider conidia (6–7 μm) with more corners at the apex (<xref ref-type="bibr" rid="B89">Subramanian and Bhat 1989</xref>).</p></tp:treatment-sec><ref-list><ref id="B89"><mixed-citation xmlns:xlink="http://www.w3.org/1999/xlink" xlink:type="simple"><person-group><name name-style="western"><surname>Subramanian</surname><given-names>CV</given-names></name><name name-style="western"><surname>Bhat</surname><given-names>DJ</given-names></name></person-group> (<year>1989</year>) <article-title>[1987] <tp:taxon-name><tp:taxon-name-part taxon-name-part-type="above-genus">Hyphomycetes</tp:taxon-name-part></tp:taxon-name> from South India I. Some new taxa.</article-title><source>Kavaka</source><volume>15</volume>: <fpage>41</fpage>–<lpage>74</lpage>.</mixed-citation></ref><ref id="B27"><mixed-citation xmlns:xlink="http://www.w3.org/1999/xlink" xlink:type="simple"><person-group><name name-style="western"><surname>Heredia</surname><given-names>G</given-names></name><name name-style="western"><surname>Reyes</surname><given-names>M</given-names></name><name name-style="western"><surname>Arias</surname><given-names>RM</given-names></name><name name-style="western"><surname>Mena-Portales</surname><given-names>J</given-names></name><name name-style="western"><surname>Mercado-Sierra</surname><given-names>A</given-names></name></person-group> (<year>2004</year>) <article-title>Adiciones al conocimiento de la diversidad de los hongos conidiales del bosque mesófilo de montana del estado de Veracruz.</article-title><source>Acta Botánica Mexicana</source><volume>66</volume>: <fpage>1</fpage>–<lpage>22</lpage>. <ext-link xlink:type="simple" ext-link-type="doi" xlink:href="10.21829/abm66.2004.969">https://doi.org/10.21829/abm66.2004.969</ext-link></mixed-citation></ref><ref id="B99"><mixed-citation xmlns:xlink="http://www.w3.org/1999/xlink" xlink:type="simple"><person-group><name name-style="western"><surname>Xia</surname><given-names>JW</given-names></name><name name-style="western"><surname>Ma</surname><given-names>LG</given-names></name><name name-style="western"><surname>Ma</surname><given-names>YR</given-names></name><name name-style="western"><surname>Castañeda-Ruíz</surname><given-names>RF</given-names></name><name name-style="western"><surname>Zhang</surname><given-names>XG</given-names></name></person-group> (<year>2013</year>) <article-title><italic><tp:taxon-name><tp:taxon-name-part taxon-name-part-type="genus">Corynesporopsis</tp:taxon-name-part> <tp:taxon-name-part taxon-name-part-type="species">curvularioides</tp:taxon-name-part></tp:taxon-name></italic> sp. nov. and new records of microfungi from southern China.</article-title><source>Cryptogamie Mycologie</source><volume>34</volume>: <fpage>281</fpage>–<lpage>288</lpage>. <ext-link xlink:type="simple" ext-link-type="doi" xlink:href="10.7872/crym.v34.iss3.2013.281">https://doi.org/10.7872/crym.v34.iss3.2013.281</ext-link></mixed-citation></ref></ref-list></tp:taxon-treatment>
