# Supplementary material for: Phylogeny and taxonomy of Catenularia and similar fungi with catenate conidia
Source: MycoKeys. 2021 Jun 11;81:1–44. doi: 10.3897/mycokeys.81.67785 (PMC8213683; doi:10.3897/mycokeys.81.67785)
Supplement: XML Treatment for Catenularia macrospora [file mycokeys.81.67785-treatment9.xml]

<!DOCTYPE tp:taxon-treatment
  PUBLIC "-//TaxonX//DTD Taxonomic Treatment Publishing DTD v0 20100105//EN" "tax-treatment-NSO.dtd">
<tp:taxon-treatment xmlns:tp="http://www.plazi.org/taxpub"><tp:treatment-meta><kwd-group><label>Taxon classification</label><kwd><named-content xmlns:xlink="http://www.w3.org/1999/xlink" content-type="kingdom">Fungi</named-content></kwd><kwd><named-content xmlns:xlink="http://www.w3.org/1999/xlink" content-type="order">Chaetosphaeriales</named-content></kwd><kwd><named-content xmlns:xlink="http://www.w3.org/1999/xlink" content-type="family">Chaetosphaeriaceae</named-content></kwd></kwd-group><mixed-citation publication-type="journal"><person-group><name><surname>Réblová</surname><given-names>Martina</given-names></name><name><surname>Nekvindová</surname><given-names>Jana</given-names></name><name><surname>Miller</surname><given-names>Andrew N.</given-names></name></person-group><article-title>Phylogeny and taxonomy of <italic><tp:taxon-name><tp:taxon-name-part taxon-name-part-type="genus" reg="Catenularia">Catenularia</tp:taxon-name-part></tp:taxon-name></italic> and similar fungi with catenate conidia</article-title><source>MycoKeys</source><day>11</day><month>6</month><year>2021</year><volume>81</volume><fpage>1</fpage><lpage>44</lpage><pub-id pub-id-type="doi">10.3897/mycokeys.81.67785</pub-id></mixed-citation></tp:treatment-meta><tp:nomenclature><tp:taxon-name><object-id xmlns:xlink="http://www.w3.org/1999/xlink" content-type="arpha" xlink:type="simple">3E3D8A16-7603-5F3F-B121-76DEDB5F2A6E</object-id>
              <tp:taxon-name-part taxon-name-part-type="genus" reg="Catenularia">Catenularia</tp:taxon-name-part>
              <tp:taxon-name-part taxon-name-part-type="species" reg="macrospora">macrospora</tp:taxon-name-part>
            </tp:taxon-name><tp:taxon-authority>S. Hughes, N. Z. J. Bot. 3: 143. 1965.</tp:taxon-authority></tp:nomenclature><tp:treatment-sec sec-type="habitat" id="SECID0ETKCI"><title>Habitat and geographical distribution.</title><p>Saprobe on decaying bark and wood of <italic><tp:taxon-name><tp:taxon-name-part taxon-name-part-type="genus" reg="Dacrydium">Dacrydium</tp:taxon-name-part> <tp:taxon-name-part taxon-name-part-type="species" reg="cupressinum">cupressinum</tp:taxon-name-part></tp:taxon-name></italic>, <italic><tp:taxon-name><tp:taxon-name-part taxon-name-part-type="genus" reg="Fuscospora">Fuscospora</tp:taxon-name-part> <tp:taxon-name-part taxon-name-part-type="species" reg="cliffortioides">cliffortioides</tp:taxon-name-part></tp:taxon-name></italic>, <italic><tp:taxon-name><tp:taxon-name-part taxon-name-part-type="genus" reg="Vitex">Vitex</tp:taxon-name-part> <tp:taxon-name-part taxon-name-part-type="species" reg="lucens">lucens</tp:taxon-name-part></tp:taxon-name></italic> and other unknown hosts, known in Canada and New Zealand (<xref ref-type="bibr" rid="B37">Hughes 1965</xref>).</p></tp:treatment-sec><tp:treatment-sec sec-type="notes" id="SECID0E5LCI"><title>Notes.</title><p><italic><tp:taxon-name><tp:taxon-name-part taxon-name-part-type="genus" reg="Catenularia">Catenularia</tp:taxon-name-part> <tp:taxon-name-part taxon-name-part-type="species" reg="macrospora">macrospora</tp:taxon-name-part></tp:taxon-name></italic> has broadly obovoid to rounded-obconic, brown to dark brown conidia, 21–28 μm long, 19–28 μm wide at the apical end and 4–7 μm wide at the basal hilum, with (3–)4(–5) blunt corners when seen from above (<xref ref-type="bibr" rid="B37">Hughes 1965</xref>). The conidial length is comparable with those of <italic><tp:taxon-name><tp:taxon-name-part taxon-name-part-type="genus" reg="Catenularia">C.</tp:taxon-name-part> <tp:taxon-name-part taxon-name-part-type="species" reg="longispora">longispora</tp:taxon-name-part></tp:taxon-name></italic> and <italic><tp:taxon-name><tp:taxon-name-part taxon-name-part-type="genus" reg="Catenularia">C.</tp:taxon-name-part> <tp:taxon-name-part taxon-name-part-type="species" reg="elsikii">elsikii</tp:taxon-name-part></tp:taxon-name></italic>, but the former species differs in conidia narrowly rounded-obconic, narrower at the apical end (16.8–24 μm) with only (2–)3 corners. Although the length of conidia of <italic><tp:taxon-name><tp:taxon-name-part taxon-name-part-type="genus" reg="Catenularia">C.</tp:taxon-name-part> <tp:taxon-name-part taxon-name-part-type="species" reg="elsikii">elsikii</tp:taxon-name-part></tp:taxon-name></italic> and <italic><tp:taxon-name><tp:taxon-name-part taxon-name-part-type="genus" reg="Catenularia">C.</tp:taxon-name-part> <tp:taxon-name-part taxon-name-part-type="species" reg="macrospora">macrospora</tp:taxon-name-part></tp:taxon-name></italic> overlap and the number of corners is comparable, conidia of <italic><tp:taxon-name><tp:taxon-name-part taxon-name-part-type="genus" reg="Catenularia">C.</tp:taxon-name-part> <tp:taxon-name-part taxon-name-part-type="species" reg="elsikii">elsikii</tp:taxon-name-part></tp:taxon-name></italic> are slightly shorter and narrower in their upper range (23–24.5 × 21–24 μm) and narrower at the truncate base (3–4 μm) (<xref ref-type="bibr" rid="B64">Pound et al. 2019</xref>).</p></tp:treatment-sec><ref-list><ref id="B37"><mixed-citation xmlns:xlink="http://www.w3.org/1999/xlink" xlink:type="simple"><person-group><name name-style="western"><surname>Hughes</surname><given-names>SJ</given-names></name></person-group> (<year>1965</year>) <article-title>New Zealand fungi 3. <italic><tp:taxon-name><tp:taxon-name-part taxon-name-part-type="genus">Catenularia</tp:taxon-name-part></tp:taxon-name></italic> Grove.</article-title><source>New Zealand Journal of Botany</source><volume>3</volume>: <fpage>136</fpage>–<lpage>150</lpage>. <ext-link xlink:type="simple" ext-link-type="doi" xlink:href="10.1080/0028825X.1965.10876990">https://doi.org/10.1080/0028825X.1965.10876990</ext-link></mixed-citation></ref><ref id="B64"><mixed-citation xmlns:xlink="http://www.w3.org/1999/xlink" xlink:type="simple"><person-group><name name-style="western"><surname>Pound</surname><given-names>MJ</given-names></name><name name-style="western"><surname>O’Keefe</surname><given-names>JMK</given-names></name><name name-style="western"><surname>Nuñez Otaño</surname><given-names>NB</given-names></name><name name-style="western"><surname>Riding</surname><given-names>JB</given-names></name></person-group> (<year>2019</year>) <article-title>Three new Miocene fungal palynomorphs from the Brassington Formation, Derbyshire, UK.</article-title><source>Palynology</source><volume>43</volume>: <fpage>596</fpage>–<lpage>607</lpage>. <ext-link xlink:type="simple" ext-link-type="doi" xlink:href="10.1080/01916122.2018.1473300">https://doi.org/10.1080/01916122.2018.1473300</ext-link></mixed-citation></ref></ref-list></tp:taxon-treatment>
