# Supplementary material for: Phylogeny and taxonomy of Catenularia and similar fungi with catenate conidia
Source: MycoKeys. 2021 Jun 11;81:1–44. doi: 10.3897/mycokeys.81.67785 (PMC8213683; doi:10.3897/mycokeys.81.67785)
Supplement: XML Treatment for Catenularia minor [file mycokeys.81.67785-treatment11.xml]

<!DOCTYPE tp:taxon-treatment
  PUBLIC "-//TaxonX//DTD Taxonomic Treatment Publishing DTD v0 20100105//EN" "tax-treatment-NSO.dtd">
<tp:taxon-treatment xmlns:tp="http://www.plazi.org/taxpub"><tp:treatment-meta><kwd-group><label>Taxon classification</label><kwd><named-content xmlns:xlink="http://www.w3.org/1999/xlink" content-type="kingdom">Fungi</named-content></kwd><kwd><named-content xmlns:xlink="http://www.w3.org/1999/xlink" content-type="order">Chaetosphaeriales</named-content></kwd><kwd><named-content xmlns:xlink="http://www.w3.org/1999/xlink" content-type="family">Chaetosphaeriaceae</named-content></kwd></kwd-group><mixed-citation publication-type="journal"><person-group><name><surname>Réblová</surname><given-names>Martina</given-names></name><name><surname>Nekvindová</surname><given-names>Jana</given-names></name><name><surname>Miller</surname><given-names>Andrew N.</given-names></name></person-group><article-title>Phylogeny and taxonomy of <italic><tp:taxon-name><tp:taxon-name-part taxon-name-part-type="genus" reg="Catenularia">Catenularia</tp:taxon-name-part></tp:taxon-name></italic> and similar fungi with catenate conidia</article-title><source>MycoKeys</source><day>11</day><month>6</month><year>2021</year><volume>81</volume><fpage>1</fpage><lpage>44</lpage><pub-id pub-id-type="doi">10.3897/mycokeys.81.67785</pub-id></mixed-citation></tp:treatment-meta><tp:nomenclature><tp:taxon-name><object-id xmlns:xlink="http://www.w3.org/1999/xlink" content-type="arpha" xlink:type="simple">6A1E433B-6EEE-55D4-A7B5-FBDE41833AF3</object-id>
              <tp:taxon-name-part taxon-name-part-type="genus" reg="Catenularia">Catenularia</tp:taxon-name-part>
              <tp:taxon-name-part taxon-name-part-type="species" reg="minor">minor</tp:taxon-name-part>
              <object-id xmlns:xlink="http://www.w3.org/1999/xlink" content-type="mycobank" xlink:type="simple">839465</object-id>
            </tp:taxon-name><tp:taxon-authority>(Hol.-Jech.) Réblová &amp; A.N. Mill.</tp:taxon-authority><tp:taxon-status xmlns:xlink="http://www.w3.org/1999/xlink" xlink:type="simple">comb. nov.</tp:taxon-status><xref ref-type="fig" rid="F7">Fig. 6</xref><tp:nomenclature-citation-list><tp:nomenclature-citation><tp:taxon-name><tp:taxon-name-part taxon-name-part-type="genus" reg="Catenularia"/> <tp:taxon-name-part taxon-name-part-type="species" reg="cuneiformis"/> <tp:taxon-name-part taxon-name-part-type="infraspecific-rank"/> <tp:taxon-name-part taxon-name-part-type="variety" reg="minor"/></tp:taxon-name><comment>Basionym. <tp:taxon-name><tp:taxon-name-part taxon-name-part-type="genus" reg="Catenularia">Catenularia</tp:taxon-name-part> <tp:taxon-name-part taxon-name-part-type="species" reg="cuneiformis">cuneiformis</tp:taxon-name-part> <tp:taxon-name-part taxon-name-part-type="infraspecific-rank">var.</tp:taxon-name-part> <tp:taxon-name-part taxon-name-part-type="variety" reg="minor">minor</tp:taxon-name-part></tp:taxon-name> Hol.-Jech., Česká Mykol. 37: 14. 1983. </comment></tp:nomenclature-citation><tp:nomenclature-citation><tp:taxon-name><tp:taxon-name-part taxon-name-part-type="genus" reg="Chaetosphaeria"/> <tp:taxon-name-part taxon-name-part-type="species" reg="trianguloconidia"/></tp:taxon-name><comment>Synonym. <tp:taxon-name><tp:taxon-name-part taxon-name-part-type="genus" reg="Chaetosphaeria">Chaetosphaeria</tp:taxon-name-part> <tp:taxon-name-part taxon-name-part-type="species" reg="trianguloconidia">trianguloconidia</tp:taxon-name-part></tp:taxon-name> Réblová &amp; Seifert, Sydowia 55: 333. 2003. </comment></tp:nomenclature-citation></tp:nomenclature-citation-list></tp:nomenclature><tp:treatment-sec sec-type="description" id="SECID0EEUCI"><title>Description.</title><p>Colonies on the natural substrate effuse, tufted or hairy, dark brown to black, mycelium partly immersed, partly semi-immersed, pale brown to brown; colonies composed of conidiophores, capitate hyphae and sometimes ascomata. <bold><italic>Anamorph</italic>.</bold> Conidiophores macronematous, solitary or arise in tufts, with dark brown stromatic hyphal cells around the base, erect, straight or flexuous, unbranched, thick-walled, paler towards the apex, forming two layers. Conidiophores of the lower layer 95–212 × 3.5–4.5(–5) μm, 4.5–5.5(–8.5) μm wide above the base, pale brown to brown; conidiophores of the upper layer 260–527 × 4.5–7 μm long, 7.5–10 μm wide above the base, dark brown. Capitate hyphae 122–186 × 3.5–5 μm, 5–5.5 μm wide above the base, scattered among the conidiophores, erect, straight, brown, extending percurrently, paler towards the apex, apical cell subhyaline, slightly swollen, 3.5–4 μm wide, broadly rounded, thin-walled; the hyaline gelatinous cap was not observed. Conidiogenous cells 15–40 × 3.5–5.5 μm tapering to 2.5–3 μm below the collarette, integrated, terminal, monophialidic, extending percurrently, cylindrical to slightly lageniform, pale brown to brown, producing conidia successively; collarettes 3.5–5(–6) μm wide, 1.5–2.5 μm deep, shallow, funnel-shaped, pale brown to subhyaline, smooth, margin entire. Conidia (6.5–)7.5–10.5(–13) μm long, 6.5–11.5 μ wide at the apical end, 1.5–2.5 μm wide at the base (mean ± SD = 8.9 ± 0.9 × 9.0 ± 1.2 × 2.1 ± 0.2 μm), cuneiform to rounded-obconic to obtriangular in side view, with 3–5 blunt corners when viewed from above, broadly rounded to flattened at the apex, truncate at the basal scar with a central pore, aseptate, pale brown to dark brown, thick-walled, smooth; formed singly, adhered in basipetal chains or clusters. <bold><italic>Teleomorph</italic>.</bold> Ascomata 230–250 μm diam, 250–275 μm high, superficial, solitary or densely aggregated, subglobose to globose, covered by a whitish-grey powder except for the black glabrous papilla; the powdery covering is ca. 5–15 μm thick, disappearing with age, leaving the perithecia dark and glabrous. Ascomata sparsely covered with conidiophores. Ostiole periphysate. Ascomatal wall fragile, carbonaceous, 30–37.5 μm thick, two-layered. Outer layer consisting of dark brown, opaque, thin-walled, polyhedral cells. Inner layer consisting of hyaline, thinner-walled, elongated, compressed cells. Paraphyses 3–4 μm wide, tapering to ca. 2 μm, branching, anastomosing, septate, hyaline, longer than asci. Asci 102–112 × 8–9(–9.5) μm (mean ± SD = 106 ± 1.6 × 8.9 ± 0.2 µm), cylindrical-clavate, short-stipitate, rounded apically, ascal apex with a non-amyloid apical annulus 3 μm diam, 1.5–2 μm high. Ascospores 25–29(–30) × (3.5–)4–4.5 μm (mean ± SD = 27 ± 0.5 × 4 ± 0.7 µm), fusiform, straight or curved, hyaline, 1–3-septate, smooth, 1–2-seriate in the ascus (adapted from <xref ref-type="bibr" rid="B70">Réblová and Seifert 2003</xref>).</p><fig id="F7" position="float" orientation="portrait"><object-id xmlns:xlink="http://www.w3.org/1999/xlink" content-type="doi" xlink:type="simple">10.3897/mycokeys.81.67785.figure6</object-id><object-id xmlns:xlink="http://www.w3.org/1999/xlink" content-type="arpha" xlink:type="simple">AF1C1064-8BF8-57DB-9852-5479071E0CEF</object-id><label>Figure 6.</label><caption><p><italic><tp:taxon-name><tp:taxon-name-part taxon-name-part-type="genus" reg="Catenularia">Catenularia</tp:taxon-name-part> <tp:taxon-name-part taxon-name-part-type="species" reg="minor">minor</tp:taxon-name-part></tp:taxon-name></italic><bold>A, B</bold> colonies composed of ascomata, conidiophores and capitate hyphae <bold>C</bold> ascus with ascospores <bold>D–F</bold> conidiophores with capitate hyphae <bold>G–J</bold> upper parts of conidiophores with conidia in chains <bold>J</bold> capitate hypha <bold>K, L</bold> conidia (arrow indicates central pore in the basal scar). Images: <abbrev xmlns:xlink="http://www.w3.org/1999/xlink" content-type="institution" xlink:title="Herbarium of the National Museum" id="ABBRID0E6VCI" xlink:type="simple">PRM</abbrev> 828704 holotype of <italic><tp:taxon-name><tp:taxon-name-part taxon-name-part-type="genus" reg="Catenularia">C.</tp:taxon-name-part> <tp:taxon-name-part taxon-name-part-type="species" reg="minor">minor</tp:taxon-name-part></tp:taxon-name></italic> (<bold>D, E, G, K</bold>); <abbrev xmlns:xlink="http://www.w3.org/1999/xlink" content-type="institution" xlink:title="Herbarium of the National Museum" id="ABBRID0ERWCI" xlink:type="simple">PRM</abbrev> 900544 holotype of <italic><tp:taxon-name><tp:taxon-name-part taxon-name-part-type="genus" reg="Chaetosphaeria">Ch.</tp:taxon-name-part> <tp:taxon-name-part taxon-name-part-type="species" reg="trianguloconidia">trianguloconidia</tp:taxon-name-part></tp:taxon-name></italic> (<bold>A–C, F, H–J, L</bold>); on natural substrate (<bold>A–L</bold>). Scale bars: 250 μm (<bold>A, B</bold>); 10 μm (<bold>C, G–L</bold>); 50 μm (<bold>D–F</bold>).</p></caption><graphic xmlns:xlink="http://www.w3.org/1999/xlink" xlink:href="mycokeys-81-001-g007.jpg" position="float" orientation="portrait" xlink:type="simple" id="oo_554156.jpg"><uri content-type="original_file" xlink:type="simple">https://binary.pensoft.net/fig/554156</uri></graphic></fig></tp:treatment-sec><tp:treatment-sec sec-type="material" id="SECID0EQXCI"><title>Specimens examined.</title><p>Cuba – Sancti Spiritus province • Soledad, Cienfuegos Province Botanical Garden; on decaying stem of <italic><tp:taxon-name><tp:taxon-name-part taxon-name-part-type="genus" reg="Bambusa">Bambusa</tp:taxon-name-part> <tp:taxon-name-part taxon-name-part-type="species" reg="vulgaris">vulgaris</tp:taxon-name-part></tp:taxon-name></italic>; 19 Mar. 1981; M.A. Bondarceva &amp; S. Herrera (<bold><italic>holotype</italic></bold> of <tp:taxon-name><tp:taxon-name-part taxon-name-part-type="genus" reg="Catenularia">C.</tp:taxon-name-part> <tp:taxon-name-part taxon-name-part-type="species" reg="cuneiformis">cuneiformis</tp:taxon-name-part> <tp:taxon-name-part taxon-name-part-type="infraspecific-rank">var.</tp:taxon-name-part> <tp:taxon-name-part taxon-name-part-type="variety" reg="minor">minor</tp:taxon-name-part></tp:taxon-name><abbrev xmlns:xlink="http://www.w3.org/1999/xlink" content-type="institution" xlink:title="Herbarium of the National Museum" id="ABBRID0EVYCI" xlink:type="simple">PRM</abbrev> 828704). Thailand – Nakhon Nayok Province • Khao Yai National Park, trail to Haew Suwat waterfall, elev. 720 m; on decaying bamboo culm; 2 Sep. 2001; M. Réblová, Gary J. Samuels &amp; R. Nasit M.R. 2186/TH 438 (<bold><italic>holotype</italic></bold> of <italic><tp:taxon-name><tp:taxon-name-part taxon-name-part-type="genus" reg="Chaetosphaeria">Ch.</tp:taxon-name-part> <tp:taxon-name-part taxon-name-part-type="species" reg="trianguloconidia">trianguloconidia</tp:taxon-name-part></tp:taxon-name></italic><abbrev xmlns:xlink="http://www.w3.org/1999/xlink" content-type="institution" xlink:title="Herbarium of the National Museum" id="ABBRID0EIZCI" xlink:type="simple">PRM</abbrev> 900544).</p></tp:treatment-sec><tp:treatment-sec sec-type="habitat" id="SECID0ENZCI"><title>Habitat and geographical distribution.</title><p>Saprobe on dead culms of bamboo, known in Cuba and Thailand (<xref ref-type="bibr" rid="B32">Holubová-Jechová 1983</xref>; <xref ref-type="bibr" rid="B70">Réblová and Seifert 2003</xref>).</p></tp:treatment-sec><tp:treatment-sec sec-type="notes" id="SECID0E2ZCI"><title>Notes.</title><p>For characteristics in culture, see <xref ref-type="bibr" rid="B70">Réblová and Seifert (2003)</xref>. The apparent similarity of <tp:taxon-name><tp:taxon-name-part taxon-name-part-type="genus" reg="Catenularia">C.</tp:taxon-name-part> <tp:taxon-name-part taxon-name-part-type="species" reg="cuneiformis">cuneiformis</tp:taxon-name-part> <tp:taxon-name-part taxon-name-part-type="infraspecific-rank">var.</tp:taxon-name-part> <tp:taxon-name-part taxon-name-part-type="variety" reg="minor">minor</tp:taxon-name-part></tp:taxon-name> (<xref ref-type="bibr" rid="B32">Holubová-Jechová 1983</xref>) and <italic><tp:taxon-name><tp:taxon-name-part taxon-name-part-type="genus" reg="Chaetosphaeria">Ch.</tp:taxon-name-part> <tp:taxon-name-part taxon-name-part-type="species" reg="trianguloconidia">trianguloconidia</tp:taxon-name-part></tp:taxon-name></italic> (<xref ref-type="bibr" rid="B70">Réblová and Seifert 2003</xref>) and their habitat on dead bamboo culms prompted a revision of both species. Examination of their holotypes revealed that they are conspecific. Additionally, we discovered capitate hyphae in the type material of both species, although they were not described in the protologues. They are scattered among the conidiophores and easy to overlook. The hyaline gelatinous cap around the swollen apex of the capitate hyphae was not observed. Conidia slightly vary in size and colour, and often smaller and pale brown conidia occur together with slightly larger and darker brown conidia.</p><p><xref ref-type="bibr" rid="B32">Holubová-Jechová (1983)</xref> distinguished var. <tp:taxon-name><tp:taxon-name-part taxon-name-part-type="genus" reg="Catenularia"/><tp:taxon-name-part taxon-name-part-type="species" reg="cupulifera"/><tp:taxon-name-part taxon-name-part-type="variety" reg="minor">minor</tp:taxon-name-part></tp:taxon-name> from var. <tp:taxon-name><tp:taxon-name-part taxon-name-part-type="genus" reg="Catenularia"/><tp:taxon-name-part taxon-name-part-type="species" reg="cupulifera"/><tp:taxon-name-part taxon-name-part-type="variety" reg="cuneiformis">cuneiformis</tp:taxon-name-part></tp:taxon-name> (= <italic><tp:taxon-name><tp:taxon-name-part taxon-name-part-type="genus" reg="Catenularia">C.</tp:taxon-name-part> <tp:taxon-name-part taxon-name-part-type="species" reg="cupulifera">cupulifera</tp:taxon-name-part></tp:taxon-name></italic>, this study) in shorter collarettes, smaller conidia and the absence of capitate hyphae. Based on their different morphology, a new combination for var. <tp:taxon-name><tp:taxon-name-part taxon-name-part-type="genus" reg="Catenularia"/><tp:taxon-name-part taxon-name-part-type="species" reg="cupulifera"/><tp:taxon-name-part taxon-name-part-type="variety" reg="minor">minor</tp:taxon-name-part></tp:taxon-name> is proposed at the species level with <italic><tp:taxon-name><tp:taxon-name-part taxon-name-part-type="genus" reg="Chaetosphaeria">Ch.</tp:taxon-name-part> <tp:taxon-name-part taxon-name-part-type="species" reg="trianguloconidia">trianguloconidia</tp:taxon-name-part></tp:taxon-name></italic> reduced to synonymy.</p><p><italic><tp:taxon-name><tp:taxon-name-part taxon-name-part-type="genus" reg="Catenularia">Catenularia</tp:taxon-name-part> <tp:taxon-name-part taxon-name-part-type="species" reg="angulospora">angulospora</tp:taxon-name-part></tp:taxon-name></italic> is similar to <italic><tp:taxon-name><tp:taxon-name-part taxon-name-part-type="genus" reg="Catenularia">C.</tp:taxon-name-part> <tp:taxon-name-part taxon-name-part-type="species" reg="minor">minor</tp:taxon-name-part></tp:taxon-name></italic>, and it is challenging to distinguish both species, especially if capitate hyphae may rarely occur in some specimens of the latter species. <italic><tp:taxon-name><tp:taxon-name-part taxon-name-part-type="genus" reg="Catenularia">Catenularia</tp:taxon-name-part> <tp:taxon-name-part taxon-name-part-type="species" reg="angulospora">angulospora</tp:taxon-name-part></tp:taxon-name></italic> differs in fuscous to brown conidia that are narrower (4.5–6(–7)) μm and the lack of capitate hyphae. <italic><tp:taxon-name><tp:taxon-name-part taxon-name-part-type="genus" reg="Catenularia">Catenularia</tp:taxon-name-part> <tp:taxon-name-part taxon-name-part-type="species" reg="cupulifera">cupulifera</tp:taxon-name-part></tp:taxon-name></italic> is comparable to <italic><tp:taxon-name><tp:taxon-name-part taxon-name-part-type="genus" reg="Catenularia">C.</tp:taxon-name-part> <tp:taxon-name-part taxon-name-part-type="species" reg="minor">minor</tp:taxon-name-part></tp:taxon-name></italic> but differs in larger collarettes (9.5–12.5 μm wide and 10–12.5 μm deep) with a frayed margin, and longer (10.5–13.5 μm) conidia that are wider (3.5–4.5 μm) at the basal hilum. Conidia of <italic><tp:taxon-name><tp:taxon-name-part taxon-name-part-type="genus" reg="Catenularia">C.</tp:taxon-name-part> <tp:taxon-name-part taxon-name-part-type="species" reg="cupulifera">cupulifera</tp:taxon-name-part></tp:taxon-name></italic> are cuneiform in side view, whereas conidia of <italic><tp:taxon-name><tp:taxon-name-part taxon-name-part-type="genus" reg="Catenularia">C.</tp:taxon-name-part> <tp:taxon-name-part taxon-name-part-type="species" reg="minor">minor</tp:taxon-name-part></tp:taxon-name></italic> are more rounded-obconic to obtriangular.</p></tp:treatment-sec><ref-list><ref id="B70"><mixed-citation xmlns:xlink="http://www.w3.org/1999/xlink" xlink:type="simple"><person-group><name name-style="western"><surname>Réblová</surname><given-names>M</given-names></name><name name-style="western"><surname>Seifert</surname><given-names>KA</given-names></name></person-group> (<year>2003</year>) <article-title>Six new species of <italic><tp:taxon-name><tp:taxon-name-part taxon-name-part-type="genus">Chaetosphaeria</tp:taxon-name-part></tp:taxon-name></italic> from tropical rain forests in Thailand and redescription of <italic><tp:taxon-name><tp:taxon-name-part taxon-name-part-type="genus">Chaetosphaeria</tp:taxon-name-part> <tp:taxon-name-part taxon-name-part-type="species">hiugensis</tp:taxon-name-part></tp:taxon-name></italic>.</article-title><source>Sydowia</source><volume>55</volume>: <fpage>313</fpage>–<lpage>347</lpage>.</mixed-citation></ref><ref id="B32"><mixed-citation xmlns:xlink="http://www.w3.org/1999/xlink" xlink:type="simple"><person-group><name name-style="western"><surname>Holubová-Jechová</surname><given-names>V</given-names></name></person-group> (<year>1983</year>) <article-title>Studies on hyphomycetes from Cuba I.</article-title><source>Česká Mykologie</source><volume>37</volume>: <fpage>12</fpage>–<lpage>18</lpage>. <ext-link xlink:type="simple" ext-link-type="doi" xlink:href="10.1007/BF02857456">https://doi.org/10.1007/BF02857456</ext-link></mixed-citation></ref></ref-list></tp:taxon-treatment>
