# Supplementary material for: Phylogeny and taxonomy of Catenularia and similar fungi with catenate conidia
Source: MycoKeys. 2021 Jun 11;81:1–44. doi: 10.3897/mycokeys.81.67785 (PMC8213683; doi:10.3897/mycokeys.81.67785)
Supplement: XML Treatment for Catenularia novae-zelandiae [file mycokeys.81.67785-treatment12.xml]

<!DOCTYPE tp:taxon-treatment
  PUBLIC "-//TaxonX//DTD Taxonomic Treatment Publishing DTD v0 20100105//EN" "tax-treatment-NSO.dtd">
<tp:taxon-treatment xmlns:tp="http://www.plazi.org/taxpub"><tp:treatment-meta><kwd-group><label>Taxon classification</label><kwd><named-content xmlns:xlink="http://www.w3.org/1999/xlink" content-type="kingdom">Fungi</named-content></kwd><kwd><named-content xmlns:xlink="http://www.w3.org/1999/xlink" content-type="order">Chaetosphaeriales</named-content></kwd><kwd><named-content xmlns:xlink="http://www.w3.org/1999/xlink" content-type="family">Chaetosphaeriaceae</named-content></kwd></kwd-group><mixed-citation publication-type="journal"><person-group><name><surname>Réblová</surname><given-names>Martina</given-names></name><name><surname>Nekvindová</surname><given-names>Jana</given-names></name><name><surname>Miller</surname><given-names>Andrew N.</given-names></name></person-group><article-title>Phylogeny and taxonomy of <italic><tp:taxon-name><tp:taxon-name-part taxon-name-part-type="genus" reg="Catenularia">Catenularia</tp:taxon-name-part></tp:taxon-name></italic> and similar fungi with catenate conidia</article-title><source>MycoKeys</source><day>11</day><month>6</month><year>2021</year><volume>81</volume><fpage>1</fpage><lpage>44</lpage><pub-id pub-id-type="doi">10.3897/mycokeys.81.67785</pub-id></mixed-citation></tp:treatment-meta><tp:nomenclature><tp:taxon-name><object-id xmlns:xlink="http://www.w3.org/1999/xlink" content-type="arpha" xlink:type="simple">A515EA17-4A3B-57D5-8FD5-6C6A08E887DD</object-id>
              <tp:taxon-name-part taxon-name-part-type="genus" reg="Catenularia">Catenularia</tp:taxon-name-part>
              <tp:taxon-name-part taxon-name-part-type="species" reg="novae-zelandiae">novae-zelandiae</tp:taxon-name-part>
              <object-id xmlns:xlink="http://www.w3.org/1999/xlink" content-type="mycobank" xlink:type="simple">839466</object-id>
            </tp:taxon-name><tp:taxon-authority>(S. Hughes &amp; Shoemaker) Réblová &amp; A.N. Mill.</tp:taxon-authority><tp:taxon-status xmlns:xlink="http://www.w3.org/1999/xlink" xlink:type="simple">comb. nov.</tp:taxon-status><xref ref-type="fig" rid="F8">Fig. 7</xref><tp:nomenclature-citation-list><tp:nomenclature-citation><tp:taxon-name><tp:taxon-name-part taxon-name-part-type="genus" reg="Chaetosphaeria"/> <tp:taxon-name-part taxon-name-part-type="species" reg="novae-zelandiae"/></tp:taxon-name><comment>Basionym. <tp:taxon-name><tp:taxon-name-part taxon-name-part-type="genus" reg="Chaetosphaeria">Chaetosphaeria</tp:taxon-name-part> <tp:taxon-name-part taxon-name-part-type="species" reg="novae-zelandiae">novae-zelandiae</tp:taxon-name-part></tp:taxon-name> S. Hughes &amp; Shoemaker, N. Z. J. Bot. 3: 138. 1965. </comment></tp:nomenclature-citation></tp:nomenclature-citation-list></tp:nomenclature><tp:treatment-sec sec-type="description" id="SECID0E3BDI"><title>Description.</title><p>Colonies on natural substrate effuse, tufted or velutinous, dark brown, mycelium partly immersed, partly superficial, brown; colonies composed of conidiophores, capitate hyphae and sometimes ascomata. <bold><italic>Anamorph</italic>.</bold> Conidiophores 90–354 × 7.5–9.5 μm, 7–10.5 μm wide near the swollen base, macronematous, solitary or arise in tufts, with dark stromatic hyphal cells around the base, erect, straight or flexuous, unbranched, brown to dark brown, thick-walled. Capitate hyphae 95–215 × 5–7 μm, 6.5–9 μm wide above the base, 4.5–5.5 μm wide at the apex, solitary or in tufts, arise among the conidiophores, erect, straight to slightly flexuous, dark brown, paler towards the apex, apical cell pale brown to subhyaline, slightly swollen, broadly rounded, thin-walled, with a hyaline, mucilaginous cap that disintegrates with age. Conidiogenous cells 22.5–41(–65) × 7–11 μm, 7.5–9.5 μm wide below the collarette, terminal, integrated, monophialidic, extending percurrently, cylindrical, subcylindrical or slightly lageniform, brown, producing conidia successively; collarettes 19–27 μm wide and 12.2–19 μm deep, funnel-shaped or cup-shaped, brown to dark brown, roughened, with a frayed margin, the margin deteriorates, and the collarette becomes reduced in size 11.5–15.8 μm wide and 4.5–6 μm deep. Conidia 11.5–17.5 μm long, 14.5–18.5 μm wide at the apical end, 4–5.5 μm wide at the basal hilum, (mean ± SD = 15.8 ± 1.8 × 15.9 ± 1.3 × 5.5 ± 0.9 μm), cuneiform to rounded-obconic in side view, with 4–5 blunt corners when viewed from above, flattened to broadly rounded at the apex, truncate at the base, aseptate, brown to dark brown, thick-walled, smooth; formed singly, adhered in basipetal chains. <bold><italic>Teleomorph</italic>.</bold> Ascomata 160–210 μm diam, 180–220 μm high, superficial, solitary or in small groups, subglobose to globose, papillate, dark brown, sometimes covered with capitate hyphae and conidiophores; capitate hyphae 80–130 × 5–5.5 μm, erect, simple, apical cell 6–6.5 μm wide, slightly inflated, broadly rounded apically, subhyaline, with a mucilaginous cap that disappears with age. Ostiole periphysate. Ascomatal wall fragile, carbonaceous, 17–22 μm thick, two-layered. Outer layer consisting of dark brown, polyhedral to angular cells with opaque walls. Inner layer consisting of rows of thin-walled, hyaline cells. Paraphyses 4–5 μm wide tapering to 1.5–2 μm, septate, hyaline, longer than the asci. Asci 102–130 × 11–13 μm (mean ± SD = 117.6 ± 9.8 × 12.3 ± 0.8 µm), 74–100(–110) μm in the sporiferous part (mean ± SD = 83.7 ± 12 µm), cylindrical-clavate, narrowly truncate apically, ascal apex with a non-amyloid apical annulus 3.5–4 μm wide, ca. 2 μm high. Ascospores 22–28(–30) × 4–5 μm (mean ± SD = 25.6 ± 1.6 × 4.7 ± 0.4 µm), fusiform, straight or slightly curved, hyaline, 3-septate, smooth, 2-seriate in the ascus.</p><fig id="F8" position="float" orientation="portrait"><object-id xmlns:xlink="http://www.w3.org/1999/xlink" content-type="doi" xlink:type="simple">10.3897/mycokeys.81.67785.figure7</object-id><object-id xmlns:xlink="http://www.w3.org/1999/xlink" content-type="arpha" xlink:type="simple">3EB08436-A16B-5211-9505-C66E709184BA</object-id><label>Figure 7.</label><caption><p><italic><tp:taxon-name><tp:taxon-name-part taxon-name-part-type="genus" reg="Catenularia">Catenularia</tp:taxon-name-part> <tp:taxon-name-part taxon-name-part-type="species" reg="novae-zelandiae">novae-zelandiae</tp:taxon-name-part></tp:taxon-name></italic><bold>A</bold> ascomata <bold>B</bold> colony composed of conidiophores and capitate hyphae <bold>C, D, O, P</bold> conidiophores <bold>E</bold> capitate hypha arising among conidiophores <bold>F–I</bold> upper parts of conidiophores with conidia (arrow indicates central pore at the basal scar) <bold>J, K</bold> conidia in chain (arrow indicates appendages) <bold>L, M</bold> asci with ascospores and paraphyses <bold>N</bold> capitate hypha arising from the ascomal wall <bold>Q</bold> conidia. Images: <abbrev xmlns:xlink="http://www.w3.org/1999/xlink" content-type="institution" xlink:title="New Zealand Fungarium" id="ABBRID0EZDDI" xlink:type="simple">PDD</abbrev> 81883 (<bold>A–C, F–I, L–Q</bold>); <abbrev xmlns:xlink="http://www.w3.org/1999/xlink" content-type="institution" xlink:title="New Zealand Fungarium" id="ABBRID0EAEDI" xlink:type="simple">PDD</abbrev> 119362 (<bold>D, E, J, K</bold>); on natural substrate (<bold>A–N</bold>); in <abbrev xmlns:xlink="http://www.w3.org/1999/xlink" xlink:title="potato-carrot agar" id="ABBRID0EJEDI" xlink:type="simple">PCA</abbrev> culture after 2 wk (<bold>O–Q</bold>). Scale bars: 250 μm (<bold>A, B</bold>); 50 μm (<bold>C–E</bold>); 20 μm (<bold>F–Q</bold>).</p></caption><graphic xmlns:xlink="http://www.w3.org/1999/xlink" xlink:href="mycokeys-81-001-g008.jpg" position="float" orientation="portrait" xlink:type="simple" id="oo_554157.jpg"><uri content-type="original_file" xlink:type="simple">https://binary.pensoft.net/fig/554157</uri></graphic></fig></tp:treatment-sec><tp:treatment-sec sec-type="description" id="SECID0E1EDI"><title>Characteristics in culture.</title><p>On <abbrev xmlns:xlink="http://www.w3.org/1999/xlink" xlink:title="potato-carrot agar" id="ABBRID0EAFDI" xlink:type="simple">PCA</abbrev>: colonies 8–12 mm in 14d, circular, flat, margin entire, subsurface, aerial mycelium scarce, cobwebby to mucoid, beige-brown, reverse of the same colour. Sporulation was abundant, sporulating conidiophores developed from aerial mycelium and occasionally from immersed vegetative hyphae.</p><p>Colonies on <abbrev xmlns:xlink="http://www.w3.org/1999/xlink" xlink:title="potato-carrot agar" id="ABBRID0EGFDI" xlink:type="simple">PCA</abbrev> effuse, hairy, vegetative mycelium subhyaline to hyaline, 2–3 μm wide. Conidiophores, conidiogenous cells and conidia similar to those from nature. Conidiophores 31–120 × 6–7 μm, solitary or arise in tufts of 2–7, erect, straight, pale brown, 1–several-septate. Capitate hyphae absent. Conidiogenous cells 22–37 × 8–10 μm, tapering to ca. 7 μm below the collarette; collarettes 12.5–15 μm wide, 4–6(–8) μm deep, funnel-shaped, pale brown to dark brown, slightly roughened with a frayed to entire margin. Conidia (13–)14–18 μm long, 13–18 μm wide at the apical end, 4.5–6 μm wide basal hilum (mean ± SD = 15.2 ± 1.2 ×14.7 ± 1.4 µm × 5.5 ± 0.9 µm), broadly rounded-obconic in side view, aseptate, brown to grey-brown, thick-walled, smooth, formed singly, adhered in short basipetal chains.</p></tp:treatment-sec><tp:treatment-sec sec-type="material" id="SECID0EKFDI"><title>Specimens examined.</title><p>New Zealand – Auckland region • Auckland district, Upper Piha Valley, Waitākere Ranges, Home track; on decaying wood of <italic><tp:taxon-name><tp:taxon-name-part taxon-name-part-type="genus" reg="Metrosideros">Metrosideros</tp:taxon-name-part> <tp:taxon-name-part taxon-name-part-type="species" reg="robusta">robusta</tp:taxon-name-part></tp:taxon-name></italic>; 9 Oct. 1963; J.M. Dingley (<bold><italic>holotype</italic></bold><abbrev xmlns:xlink="http://www.w3.org/1999/xlink" content-type="institution" xlink:title="New Zealand Fungarium" id="ABBRID0E5FDI" xlink:type="simple">PDD</abbrev> 21603, <bold><italic>isotype</italic></bold><named-content xmlns:xlink="http://www.w3.org/1999/xlink" content-type="dwc:institutional_code" xlink:type="simple">DAOM</named-content> 93575). New Zealand – West Coast region • Westland district, Otira, Kelly Shelter, Cockayane Nature Walk; on decaying wood; 16 Mar. 2003; M. Réblová MR 2846/NZ 362 (<abbrev xmlns:xlink="http://www.w3.org/1999/xlink" content-type="institution" xlink:title="New Zealand Fungarium" id="ABBRID0ELGDI" xlink:type="simple">PDD</abbrev> 81883). New Zealand – West Coast region • Buller district, Victoria Forest Park, Reefton, Big River Inanganua track ca. 14 km; on decaying wood of <italic><tp:taxon-name><tp:taxon-name-part taxon-name-part-type="genus" reg="Nothofagus">Nothofagus</tp:taxon-name-part></tp:taxon-name></italic> sp.; 6 Mar. 2003; M. Réblová MR 2723/ NZ 224A (<abbrev xmlns:xlink="http://www.w3.org/1999/xlink" content-type="institution" xlink:title="New Zealand Fungarium" id="ABBRID0EXGDI" xlink:type="simple">PDD</abbrev> 119362).</p></tp:treatment-sec><tp:treatment-sec sec-type="habitat" id="SECID0E3GDI"><title>Habitat and geographical distribution.</title><p>Saprobe on decaying wood of <italic><tp:taxon-name><tp:taxon-name-part taxon-name-part-type="genus" reg="Coprosma">Coprosma</tp:taxon-name-part> <tp:taxon-name-part taxon-name-part-type="species" reg="lucida">lucida</tp:taxon-name-part></tp:taxon-name></italic>, <italic><tp:taxon-name><tp:taxon-name-part taxon-name-part-type="genus" reg="Coprosma">Coprosma</tp:taxon-name-part></tp:taxon-name></italic> spp., <italic><tp:taxon-name><tp:taxon-name-part taxon-name-part-type="genus" reg="Freycinetia">Freycinetia</tp:taxon-name-part> <tp:taxon-name-part taxon-name-part-type="species" reg="banksii">banksii</tp:taxon-name-part></tp:taxon-name></italic>, <italic><tp:taxon-name><tp:taxon-name-part taxon-name-part-type="genus" reg="Griselinia">Griselinia</tp:taxon-name-part> <tp:taxon-name-part taxon-name-part-type="species" reg="lucida">lucida</tp:taxon-name-part></tp:taxon-name></italic>, <italic><tp:taxon-name><tp:taxon-name-part taxon-name-part-type="genus" reg="Leptospermum">Leptospermum</tp:taxon-name-part> <tp:taxon-name-part taxon-name-part-type="species" reg="ericoides">ericoides</tp:taxon-name-part></tp:taxon-name></italic>, <italic><tp:taxon-name><tp:taxon-name-part taxon-name-part-type="genus" reg="Metrosideros">Metrosideros</tp:taxon-name-part> <tp:taxon-name-part taxon-name-part-type="species" reg="robusta">robusta</tp:taxon-name-part></tp:taxon-name></italic>, <italic><tp:taxon-name><tp:taxon-name-part taxon-name-part-type="genus" reg="Neopanax">Neopanax</tp:taxon-name-part> <tp:taxon-name-part taxon-name-part-type="species" reg="arboreum">arboreum</tp:taxon-name-part></tp:taxon-name></italic>, <italic><tp:taxon-name><tp:taxon-name-part taxon-name-part-type="genus" reg="Nothofagus">Nothofagus</tp:taxon-name-part></tp:taxon-name></italic> sp., <italic><tp:taxon-name><tp:taxon-name-part taxon-name-part-type="genus" reg="Olearia">Olearia</tp:taxon-name-part> <tp:taxon-name-part taxon-name-part-type="species" reg="rani">rani</tp:taxon-name-part></tp:taxon-name></italic>, <italic><tp:taxon-name><tp:taxon-name-part taxon-name-part-type="genus" reg="Weinmannia">Weinmannia</tp:taxon-name-part> <tp:taxon-name-part taxon-name-part-type="species" reg="racemosa">racemosa</tp:taxon-name-part></tp:taxon-name></italic> and other unknown hosts, known only in New Zealand (<xref ref-type="bibr" rid="B37">Hughes 1965</xref>; this study).</p></tp:treatment-sec><tp:treatment-sec sec-type="notes" id="SECID0EMKDI"><title>Notes.</title><p>The specimen <abbrev xmlns:xlink="http://www.w3.org/1999/xlink" content-type="institution" xlink:title="New Zealand Fungarium" id="ABBRID0ESKDI" xlink:type="simple">PDD</abbrev> 81883 of <italic><tp:taxon-name><tp:taxon-name-part taxon-name-part-type="genus" reg="Catenularia">C.</tp:taxon-name-part> <tp:taxon-name-part taxon-name-part-type="species" reg="novae-zelandiae">novae-zelandiae</tp:taxon-name-part></tp:taxon-name></italic> was isolated in axenic culture (Fig. <xref ref-type="fig" rid="F8">7O–Q</xref>). In vitro, conidia were paler than those from nature and broadly rounded-obconic. Unfortunately, the isolate is no longer viable. The other collection <abbrev xmlns:xlink="http://www.w3.org/1999/xlink" content-type="institution" xlink:title="New Zealand Fungarium" id="ABBRID0EGLDI" xlink:type="simple">PDD</abbrev> 119362 has conidia slightly larger 17.5–21 × 18–19 μm, 5–6 μm wide at the truncate base. In both specimens, we observed several conidia with minute hyaline appendages arising from the pale, circular, thin-walled areas in the cell wall (Fig. <xref ref-type="fig" rid="F8">7K</xref>).</p><p><italic><tp:taxon-name><tp:taxon-name-part taxon-name-part-type="genus" reg="Catenularia">Catenularia</tp:taxon-name-part> <tp:taxon-name-part taxon-name-part-type="species" reg="malabarica">malabarica</tp:taxon-name-part></tp:taxon-name></italic> (<xref ref-type="bibr" rid="B89">Subramanian and Bhat 1989</xref>) is similar to <italic><tp:taxon-name><tp:taxon-name-part taxon-name-part-type="genus" reg="Catenularia">C.</tp:taxon-name-part> <tp:taxon-name-part taxon-name-part-type="species" reg="novae-zelandiae">novae-zelandiae</tp:taxon-name-part></tp:taxon-name></italic> in characters of conidia, but differs in the absence of capitate hyphae, longer conidiophores up to 620 μm long and conidiogenous cells with a shallow, funnel-shaped collarette without a frayed margin.</p></tp:treatment-sec><ref-list><ref id="B37"><mixed-citation xmlns:xlink="http://www.w3.org/1999/xlink" xlink:type="simple"><person-group><name name-style="western"><surname>Hughes</surname><given-names>SJ</given-names></name></person-group> (<year>1965</year>) <article-title>New Zealand fungi 3. <italic><tp:taxon-name><tp:taxon-name-part taxon-name-part-type="genus">Catenularia</tp:taxon-name-part></tp:taxon-name></italic> Grove.</article-title><source>New Zealand Journal of Botany</source><volume>3</volume>: <fpage>136</fpage>–<lpage>150</lpage>. <ext-link xlink:type="simple" ext-link-type="doi" xlink:href="10.1080/0028825X.1965.10876990">https://doi.org/10.1080/0028825X.1965.10876990</ext-link></mixed-citation></ref><ref id="B89"><mixed-citation xmlns:xlink="http://www.w3.org/1999/xlink" xlink:type="simple"><person-group><name name-style="western"><surname>Subramanian</surname><given-names>CV</given-names></name><name name-style="western"><surname>Bhat</surname><given-names>DJ</given-names></name></person-group> (<year>1989</year>) <article-title>[1987] <tp:taxon-name><tp:taxon-name-part taxon-name-part-type="above-genus">Hyphomycetes</tp:taxon-name-part></tp:taxon-name> from South India I. Some new taxa.</article-title><source>Kavaka</source><volume>15</volume>: <fpage>41</fpage>–<lpage>74</lpage>.</mixed-citation></ref></ref-list></tp:taxon-treatment>
