# Supplementary material for: Phylogeny and taxonomy of Catenularia and similar fungi with catenate conidia
Source: MycoKeys. 2021 Jun 11;81:1–44. doi: 10.3897/mycokeys.81.67785 (PMC8213683; doi:10.3897/mycokeys.81.67785)
Supplement: XML Treatment for Chalarodes [file mycokeys.81.67785-treatment13.xml]

<!DOCTYPE tp:taxon-treatment
  PUBLIC "-//TaxonX//DTD Taxonomic Treatment Publishing DTD v0 20100105//EN" "tax-treatment-NSO.dtd">
<tp:taxon-treatment xmlns:tp="http://www.plazi.org/taxpub"><tp:treatment-meta><kwd-group><label>Taxon classification</label><kwd><named-content xmlns:xlink="http://www.w3.org/1999/xlink" content-type="kingdom">Fungi</named-content></kwd><kwd><named-content xmlns:xlink="http://www.w3.org/1999/xlink" content-type="order">Chaetosphaeriales</named-content></kwd><kwd><named-content xmlns:xlink="http://www.w3.org/1999/xlink" content-type="family">Chaetosphaeriaceae</named-content></kwd></kwd-group><mixed-citation publication-type="journal"><person-group><name><surname>Réblová</surname><given-names>Martina</given-names></name><name><surname>Nekvindová</surname><given-names>Jana</given-names></name><name><surname>Miller</surname><given-names>Andrew N.</given-names></name></person-group><article-title>Phylogeny and taxonomy of <italic><tp:taxon-name><tp:taxon-name-part taxon-name-part-type="genus" reg="Catenularia">Catenularia</tp:taxon-name-part></tp:taxon-name></italic> and similar fungi with catenate conidia</article-title><source>MycoKeys</source><day>11</day><month>6</month><year>2021</year><volume>81</volume><fpage>1</fpage><lpage>44</lpage><pub-id pub-id-type="doi">10.3897/mycokeys.81.67785</pub-id></mixed-citation></tp:treatment-meta><tp:nomenclature><tp:taxon-name><object-id xmlns:xlink="http://www.w3.org/1999/xlink" content-type="arpha" xlink:type="simple">4482E560-9608-53C3-B1BC-6FE396075CB7</object-id>
              <tp:taxon-name-part taxon-name-part-type="genus" reg="Chalarodes">Chalarodes</tp:taxon-name-part>
            </tp:taxon-name><tp:taxon-authority>McKenzie, Mycotaxon 42: 89. 1991.</tp:taxon-authority></tp:nomenclature><tp:treatment-sec sec-type="description" id="SECID0EKNDI"><title>Description.</title><p>Colonies on natural substrate effuse, hairy, mycelium partly superficial, partly immersed; colonies composed of conidiophores and sometimes ascomata. <bold><italic>Anamorph</italic>.</bold> Setae present, mostly associated with ascomata, simple, brown, apically rounded. Conidiophores mononematous, macronematous, solitary, erect, septate, unbranched, brown. Conidiogenous cells integrated, terminal, monophialidic, extending percurrently, cylindrical-lageniform to urceolate, brown; collarettes funnel-shaped, pale brown. Conidia obpyramidal, in side view cuneiform, obovoid to obtriangular, with angular outline when viewed from above, truncate at the basal scar, with a simple setula inserted apically at each corner, aseptate, hyaline, adhered in basipetal chains. <bold><italic>Teleomorph</italic>.</bold> Ascomata non-stromatic, perithecial, papillate, dark brown, sparsely covered by setae and conidiophores. Ostiole periphysate. Ascomatal wall fragile, carbonaceous, two-layered. Paraphyses persistent, septate, hyaline, longer than the asci. Asci unitunicate, 8-spored, cylindrical-clavate, ascal apex with a non-amyloid apical annulus. Ascospores fusiform, hyaline, transversely septate.</p></tp:treatment-sec><tp:treatment-sec sec-type="habitat" id="SECID0ECODI"><title>Habitat and geographical distribution.</title><p>Saprobes on dead leaves of <italic><tp:taxon-name><tp:taxon-name-part taxon-name-part-type="genus" reg="Freycinetia">Freycinetia</tp:taxon-name-part></tp:taxon-name></italic> spp. (<tp:taxon-name><tp:taxon-name-part taxon-name-part-type="family">Pandanaceae</tp:taxon-name-part></tp:taxon-name>) and decaying wood, known only in Australasia in New Caledonia and New Zealand (<xref ref-type="bibr" rid="B57">McKenzie 1991</xref>; this study).</p></tp:treatment-sec><tp:treatment-sec sec-type="notes" id="SECID0EYODI"><title>Notes.</title><p>The genus <italic><tp:taxon-name><tp:taxon-name-part taxon-name-part-type="genus" reg="Chalarodes">Chalarodes</tp:taxon-name-part></tp:taxon-name></italic>, typified with <italic><tp:taxon-name><tp:taxon-name-part taxon-name-part-type="genus" reg="Chalarodes">Cha.</tp:taxon-name-part> <tp:taxon-name-part taxon-name-part-type="species" reg="bisetis">bisetis</tp:taxon-name-part></tp:taxon-name></italic>, was erected for dematiaceous hyphomycetes observed on leaf litter of <italic><tp:taxon-name><tp:taxon-name-part taxon-name-part-type="genus" reg="Freycinetia">Freycinetia</tp:taxon-name-part></tp:taxon-name></italic> spp. in New Zealand and New Caledonia (<xref ref-type="bibr" rid="B57">McKenzie 1991</xref>). It is characterised by mononematous, simple, dark brown conidiophores with terminal monophialidic conidiogenous cells extending percurrently and hyaline, aseptate, cuneiform, obconical to obtriangular conidia with setulae, adhered in short basipetal chains. In the protologue (<xref ref-type="bibr" rid="B57">McKenzie 1991</xref>), the conidia were described only in the side view with two simple setulae at the apical end. Based on the examination of newly collected material, the conidia have angular outline when viewed from above; they have (3–)4 corners with a setula inserted in each corner. Additionally, we observed sterile setae growing among the conidiophores or on the ascomatal wall. They resemble capitate hyphae of <italic><tp:taxon-name><tp:taxon-name-part taxon-name-part-type="genus" reg="Catenularia">Catenularia</tp:taxon-name-part></tp:taxon-name></italic>, but the mucilaginous sheath around the apex was lacking.</p><p>To date, two species, <italic><tp:taxon-name><tp:taxon-name-part taxon-name-part-type="genus" reg="Chalarodes">Cha.</tp:taxon-name-part> <tp:taxon-name-part taxon-name-part-type="species" reg="bisetis">bisetis</tp:taxon-name-part></tp:taxon-name></italic> and <italic><tp:taxon-name><tp:taxon-name-part taxon-name-part-type="genus" reg="Chalarodes">Cha.</tp:taxon-name-part> <tp:taxon-name-part taxon-name-part-type="species" reg="obconica">obconica</tp:taxon-name-part></tp:taxon-name></italic>, have been placed in <italic><tp:taxon-name><tp:taxon-name-part taxon-name-part-type="genus" reg="Chalarodes">Chalarodes</tp:taxon-name-part></tp:taxon-name></italic> (<xref ref-type="bibr" rid="B57">McKenzie 1991</xref>). A new species, <italic><tp:taxon-name><tp:taxon-name-part taxon-name-part-type="genus" reg="Chalarodes">Cha.</tp:taxon-name-part> <tp:taxon-name-part taxon-name-part-type="species" reg="obpyramidata">obpyramidata</tp:taxon-name-part></tp:taxon-name></italic>, inhabiting decaying wood and originating from New Zealand is introduced below. The teleomorph-anamorph connection of <italic><tp:taxon-name><tp:taxon-name-part taxon-name-part-type="genus" reg="Chalarodes">Chalarodes</tp:taxon-name-part></tp:taxon-name></italic> is described for the first time. Based on the results of the phylogenetic study, <italic><tp:taxon-name><tp:taxon-name-part taxon-name-part-type="genus" reg="Chalarodes">Cha.</tp:taxon-name-part> <tp:taxon-name-part taxon-name-part-type="species" reg="obpyramidata">obpyramidata</tp:taxon-name-part></tp:taxon-name></italic> is closely related to <italic><tp:taxon-name><tp:taxon-name-part taxon-name-part-type="genus" reg="Catenularia">Catenularia</tp:taxon-name-part></tp:taxon-name></italic>.</p></tp:treatment-sec><ref-list><ref id="B57"><mixed-citation xmlns:xlink="http://www.w3.org/1999/xlink" xlink:type="simple"><person-group><name name-style="western"><surname>McKenzie</surname><given-names>EHC</given-names></name></person-group> (<year>1991</year>) <article-title>Dematiaceous hyphomycetes on <italic><tp:taxon-name><tp:taxon-name-part taxon-name-part-type="genus">Freycinetia</tp:taxon-name-part></tp:taxon-name></italic> (<tp:taxon-name><tp:taxon-name-part taxon-name-part-type="family">Pandanaceae</tp:taxon-name-part></tp:taxon-name>). 3: <italic><tp:taxon-name><tp:taxon-name-part taxon-name-part-type="genus">Chalarodes</tp:taxon-name-part></tp:taxon-name></italic> gen. nov.</article-title><source>Mycotaxon</source><volume>42</volume>: <fpage>89</fpage>–<lpage>93</lpage>.</mixed-citation></ref></ref-list></tp:taxon-treatment>
