# Supplementary material for: Phylogeny and taxonomy of Catenularia and similar fungi with catenate conidia
Source: MycoKeys. 2021 Jun 11;81:1–44. doi: 10.3897/mycokeys.81.67785 (PMC8213683; doi:10.3897/mycokeys.81.67785)
Supplement: XML Treatment for Chalarodes obpyramidata [file mycokeys.81.67785-treatment14.xml]

<!DOCTYPE tp:taxon-treatment
  PUBLIC "-//TaxonX//DTD Taxonomic Treatment Publishing DTD v0 20100105//EN" "tax-treatment-NSO.dtd">
<tp:taxon-treatment xmlns:tp="http://www.plazi.org/taxpub"><tp:treatment-meta><kwd-group><label>Taxon classification</label><kwd><named-content xmlns:xlink="http://www.w3.org/1999/xlink" content-type="kingdom">Fungi</named-content></kwd><kwd><named-content xmlns:xlink="http://www.w3.org/1999/xlink" content-type="order">Chaetosphaeriales</named-content></kwd><kwd><named-content xmlns:xlink="http://www.w3.org/1999/xlink" content-type="family">Chaetosphaeriaceae</named-content></kwd></kwd-group><mixed-citation publication-type="journal"><person-group><name><surname>Réblová</surname><given-names>Martina</given-names></name><name><surname>Nekvindová</surname><given-names>Jana</given-names></name><name><surname>Miller</surname><given-names>Andrew N.</given-names></name></person-group><article-title>Phylogeny and taxonomy of <italic><tp:taxon-name><tp:taxon-name-part taxon-name-part-type="genus" reg="Catenularia">Catenularia</tp:taxon-name-part></tp:taxon-name></italic> and similar fungi with catenate conidia</article-title><source>MycoKeys</source><day>11</day><month>6</month><year>2021</year><volume>81</volume><fpage>1</fpage><lpage>44</lpage><pub-id pub-id-type="doi">10.3897/mycokeys.81.67785</pub-id></mixed-citation></tp:treatment-meta><tp:nomenclature><tp:taxon-name><object-id xmlns:xlink="http://www.w3.org/1999/xlink" content-type="arpha" xlink:type="simple">CDAC22E7-0887-54D7-A00B-EB39E3214F1A</object-id>
              <tp:taxon-name-part taxon-name-part-type="genus" reg="Chalarodes">Chalarodes</tp:taxon-name-part>
              <tp:taxon-name-part taxon-name-part-type="species" reg="obpyramidata">obpyramidata</tp:taxon-name-part>
              <object-id xmlns:xlink="http://www.w3.org/1999/xlink" content-type="mycobank" xlink:type="simple">839467</object-id>
            </tp:taxon-name><tp:taxon-authority>Réblová</tp:taxon-authority><tp:taxon-status xmlns:xlink="http://www.w3.org/1999/xlink" xlink:type="simple">sp. nov.</tp:taxon-status><xref ref-type="fig" rid="F9">Fig. 8</xref></tp:nomenclature><tp:treatment-sec sec-type="etymology" id="SECID0E6TDI"><title>Etymology.</title><p><italic><tp:taxon-name><tp:taxon-name-part taxon-name-part-type="genus" reg="Pyramidatus">Pyramidatus</tp:taxon-name-part></tp:taxon-name></italic> (L), pyramidal, prefix <italic>ob</italic>- (L), meaning reversely, inversely, referring to the conidial shape.</p></tp:treatment-sec><tp:treatment-sec sec-type="material" id="SECID0EOUDI"><title>Type.</title><p>New Zealand – West Coast region • Westland district, Ross, Totara forest, Totara River valley; on decaying wood of a branch; 7 Mar. 2003; M. Réblová MR 2734/NZ 236 (<bold><italic>holotype</italic></bold><abbrev xmlns:xlink="http://www.w3.org/1999/xlink" content-type="institution" xlink:title="New Zealand Fungarium" id="ABBRID0EXUDI" xlink:type="simple">PDD</abbrev> 119363).</p></tp:treatment-sec><tp:treatment-sec sec-type="description" id="SECID0E3UDI"><title>Description.</title><p>Colonies on natural substrate effuse, hairy, dark brown to black, mycelium partly superficial, partly immersed, brown; colonies composed of conidiophores and sometimes ascomata. <bold><italic>Anamorph</italic>.</bold> Setae present, mostly associated with ascomata (see below). Conidiophores 195–360 × 5–7.5 μm, 7–8.5 μm wide above the base, mononematous, macronematous, solitary, erect, straight or flexuous, unbranched, thick-walled, dark brown, paler towards the apex. Conidiogenous cells 20–54 × 5–6.5(–8) μm tapering to 3.5–4.5 μm below the collarette, integrated, terminal, monophialidic, extending percurrently, cylindrical to cylindrical-lageniform, brown, producing conidia successively; collarettes 6–7.5 μm wide, 2.5–3(–4) μm deep, funnel-shaped, pale brown. Conidia 10.5–12 μm long, 8.5–12 μm wide, 2.5–3.5 μm wide at the basal hilum (mean ± SD = 11.2 ± 0.5 × 10.3 ± 1.0 × 2.9 ± 0.3 μm), obpyramidal, in side view cuneiform to obtriangular, with four corners when viewed from above, truncate at the basal scar, with straight or curved setulae inserted at each corner 5–8 μm long, aseptate, hyaline, thin-walled, smooth; formed singly, adhered in basipetal chains. <bold><italic>Teleomorph</italic>.</bold> Ascomata 120–140 μm diam, 130–160 μm high, subglobose, dark brown to black, superficial, solitary or aggregated, subglobose, papillate, setose. Setae 37–157 × 3.5–5.5 μm, simple, straight, cylindrical, brown, pale brown towards the apex, extending percurrently, apical cell sterile, 3.5–4 μm wide, broadly rounded, pale brown to subhyaline, similar setae arise around ascomata on the substrate. Ostiole periphysate. Ascomatal wall fragile, carbonaceous, 20–24 μm thick, two-layered. Outer layer consisting of brown, polyhedral cells with opaque walls. Inner layer consisting of several rows of thin-walled, hyaline cells. Paraphyses 4–5 μm wide, tapering to ca. 2 μm, septate, hyaline, longer than the asci. Asci 95–114 × (9–)10–12 μm (mean ± SD = 103.5 ± 6.5 × 10.9 ± 1.1 µm), cylindrical-clavate, short-stipitate, apically narrowly rounded, ascal apex with a non-amyloid apical annulus ca. 3 μm wide, 2 μm high. Ascospores 18–22(–23) × 4–5 μm (mean ± SD = 20.4 ± 1.3 × 4.4 ± 0.4 µm), fusiform, hyaline, 1–3-septate, smooth, 2-seriate in the ascus.</p><fig id="F9" position="float" orientation="portrait"><object-id xmlns:xlink="http://www.w3.org/1999/xlink" content-type="doi" xlink:type="simple">10.3897/mycokeys.81.67785.figure8</object-id><object-id xmlns:xlink="http://www.w3.org/1999/xlink" content-type="arpha" xlink:type="simple">C6AEE390-1ECA-53D3-8B90-D2AAE63CF102</object-id><label>Figure 8.</label><caption><p><italic><tp:taxon-name><tp:taxon-name-part taxon-name-part-type="genus" reg="Chalarodes">Chalarodes</tp:taxon-name-part> <tp:taxon-name-part taxon-name-part-type="species" reg="obpyramidata">obpyramidata</tp:taxon-name-part></tp:taxon-name></italic><bold>A</bold> ascomata <bold>B</bold> colony composed of conidiophores <bold>C, H, O–Q</bold> conidiophores <bold>D–G, S, T</bold> conidia <bold>I–L, R</bold> upper parts of conidiophores with conidia <bold>M</bold> asci with ascospores <bold>N</bold> paraphyses. Images: <abbrev xmlns:xlink="http://www.w3.org/1999/xlink" content-type="institution" xlink:title="New Zealand Fungarium" id="ABBRID0EVWDI" xlink:type="simple">PDD</abbrev> 119363 (<bold>A–L</bold>); <abbrev xmlns:xlink="http://www.w3.org/1999/xlink" content-type="institution" xlink:title="New Zealand Fungarium" id="ABBRID0E3WDI" xlink:type="simple">PDD</abbrev> 119364 (<bold>M–T</bold>); on natural substrate (<bold>A–N</bold>); in <abbrev xmlns:xlink="http://www.w3.org/1999/xlink" xlink:title="potato-carrot agar" id="ABBRID0EFXDI" xlink:type="simple">PCA</abbrev> culture after 4 wk (<bold>O–T</bold>). Scale bars: 250 μm (<bold>A, B</bold>); 50 μm (<bold>C, H</bold>); 10 μm (<bold>D–G, M, N, R–T</bold>); 20 μm (<bold>I–L, O–Q</bold>).</p></caption><graphic xmlns:xlink="http://www.w3.org/1999/xlink" xlink:href="mycokeys-81-001-g009.jpg" position="float" orientation="portrait" xlink:type="simple" id="oo_554158.jpg"><uri content-type="original_file" xlink:type="simple">https://binary.pensoft.net/fig/554158</uri></graphic></fig></tp:treatment-sec><tp:treatment-sec sec-type="description" id="SECID0EYXDI"><title>Culture characteristics.</title><p>On <abbrev xmlns:xlink="http://www.w3.org/1999/xlink" xlink:title="potato-carrot agar" id="ABBRID0E5XDI" xlink:type="simple">PCA</abbrev>: colonies 7–10 mm diam in 14d, circular, raised, margin entire, velvety-lanose, brown to dark grey-brown with whitish-grey conidial masses, reverse black. Sporulation abundant at the centre of the colony.</p><p>Colonies on <abbrev xmlns:xlink="http://www.w3.org/1999/xlink" xlink:title="potato-carrot agar" id="ABBRID0EEYDI" xlink:type="simple">PCA</abbrev> effuse, mycelium subhyaline to pale brown, 2–3 μm wide. Setae absent. Conidiophores, conidiogenous cells and conidia similar to those from nature. Conidiophores 74–141 × (4.5–)5–6 μm, 5.5–6.5 μm wide above the base, paler brown and less septate than those from nature, erect, straight. Conidiogenous cells 18–40 × 4.5–5.5 μm tapering to 3.5–4 μm below the collarette, cylindrical, pale brown; collarettes 5–6 μm wide, 3.5–4 μm deep, pale brown. Conidia 8–10(–11) μm long, 8–9(–10) μm wide, 2–2.5 μm wide at the hyaline basal hilum (mean ± SD = 9.7 ± 0.9 × 8.4 ± 0.6 × 2.0 ± 0.1 μm), cuneiform to obpyramidal, truncate at the basal scar, setulae not observed, aseptate, hyaline, thin-walled, smooth, formed basipetally in chains.</p></tp:treatment-sec><tp:treatment-sec sec-type="Other specimen examined" id="SECID0EIYDI"><title>Other specimen examined.</title><p>New Zealand – West Coast region • Buller district, Victoria Forest Park, Reefton, Big River Inanganua track; on decaying wood of <italic><tp:taxon-name><tp:taxon-name-part taxon-name-part-type="genus" reg="Nothofagus">Nothofagus</tp:taxon-name-part></tp:taxon-name></italic> sp. (associated with <italic><tp:taxon-name><tp:taxon-name-part taxon-name-part-type="genus" reg="Catenularia">C.</tp:taxon-name-part> <tp:taxon-name-part taxon-name-part-type="species" reg="novae-zelandiae">novae-zelandiae</tp:taxon-name-part></tp:taxon-name></italic><abbrev xmlns:xlink="http://www.w3.org/1999/xlink" content-type="institution" xlink:title="New Zealand Fungarium" id="ABBRID0EAZDI" xlink:type="simple">PDD</abbrev> 119362 and <italic><tp:taxon-name><tp:taxon-name-part taxon-name-part-type="genus" reg="Zanclospora">Zanclospora</tp:taxon-name-part> <tp:taxon-name-part taxon-name-part-type="species" reg="falcata">falcata</tp:taxon-name-part></tp:taxon-name></italic><abbrev xmlns:xlink="http://www.w3.org/1999/xlink" content-type="institution" xlink:title="New Zealand Fungarium" id="ABBRID0EQZDI" xlink:type="simple">PDD</abbrev> 119365); 6 Mar. 2003, M. Réblová MR 2724/ NZ 225 (<abbrev xmlns:xlink="http://www.w3.org/1999/xlink" content-type="institution" xlink:title="New Zealand Fungarium" id="ABBRID0EVZDI" xlink:type="simple">PDD</abbrev> 119364).</p></tp:treatment-sec><tp:treatment-sec sec-type="habitat" id="SECID0E1ZDI"><title>Habitat and geographical distribution.</title><p>Saprobe on decaying wood, known only in New Zealand.</p></tp:treatment-sec><tp:treatment-sec sec-type="notes" id="SECID0E6ZDI"><title>Notes.</title><p>In the size of conidia, our species appears intermediate between <italic><tp:taxon-name><tp:taxon-name-part taxon-name-part-type="genus" reg="Chalarodes">Cha.</tp:taxon-name-part> <tp:taxon-name-part taxon-name-part-type="species" reg="bisetis">bisetis</tp:taxon-name-part></tp:taxon-name></italic> and <italic><tp:taxon-name><tp:taxon-name-part taxon-name-part-type="genus" reg="Chalarodes">Cha.</tp:taxon-name-part> <tp:taxon-name-part taxon-name-part-type="species" reg="obconica">obconica</tp:taxon-name-part></tp:taxon-name></italic> (<xref ref-type="bibr" rid="B57">McKenzie 1991</xref>). <italic><tp:taxon-name><tp:taxon-name-part taxon-name-part-type="genus" reg="Chalarodes">Chalarodes</tp:taxon-name-part> <tp:taxon-name-part taxon-name-part-type="species" reg="bisetis">bisetis</tp:taxon-name-part></tp:taxon-name></italic> differs from <italic><tp:taxon-name><tp:taxon-name-part taxon-name-part-type="genus" reg="Chalarodes">Cha.</tp:taxon-name-part> <tp:taxon-name-part taxon-name-part-type="species" reg="obpyramidata">obpyramidata</tp:taxon-name-part></tp:taxon-name></italic> in conidia longer and narrower at the apical end, (9.5–)12–14(–15) × 4.5–6(–9) μm, while <italic><tp:taxon-name><tp:taxon-name-part taxon-name-part-type="genus" reg="Chaetosphaeria">Ch.</tp:taxon-name-part> <tp:taxon-name-part taxon-name-part-type="species" reg="obconica">obconica</tp:taxon-name-part></tp:taxon-name></italic> possesses conidia slightly shorter (8–)9–10.5(–11) μm and narrower at the basal hilum 1.75–2 μm.</p></tp:treatment-sec><ref-list><ref id="B57"><mixed-citation xmlns:xlink="http://www.w3.org/1999/xlink" xlink:type="simple"><person-group><name name-style="western"><surname>McKenzie</surname><given-names>EHC</given-names></name></person-group> (<year>1991</year>) <article-title>Dematiaceous hyphomycetes on <italic><tp:taxon-name><tp:taxon-name-part taxon-name-part-type="genus">Freycinetia</tp:taxon-name-part></tp:taxon-name></italic> (<tp:taxon-name><tp:taxon-name-part taxon-name-part-type="family">Pandanaceae</tp:taxon-name-part></tp:taxon-name>). 3: <italic><tp:taxon-name><tp:taxon-name-part taxon-name-part-type="genus">Chalarodes</tp:taxon-name-part></tp:taxon-name></italic> gen. nov.</article-title><source>Mycotaxon</source><volume>42</volume>: <fpage>89</fpage>–<lpage>93</lpage>.</mixed-citation></ref></ref-list></tp:taxon-treatment>
