# Supplementary material for: Phylogeny and taxonomy of Catenularia and similar fungi with catenate conidia
Source: MycoKeys. 2021 Jun 11;81:1–44. doi: 10.3897/mycokeys.81.67785 (PMC8213683; doi:10.3897/mycokeys.81.67785)
Supplement: XML Treatment for Fuscocatenula [file mycokeys.81.67785-treatment15.xml]

<!DOCTYPE tp:taxon-treatment
  PUBLIC "-//TaxonX//DTD Taxonomic Treatment Publishing DTD v0 20100105//EN" "tax-treatment-NSO.dtd">
<tp:taxon-treatment xmlns:tp="http://www.plazi.org/taxpub"><tp:treatment-meta><kwd-group><label>Taxon classification</label><kwd><named-content xmlns:xlink="http://www.w3.org/1999/xlink" content-type="kingdom">Fungi</named-content></kwd><kwd><named-content xmlns:xlink="http://www.w3.org/1999/xlink" content-type="order">Chaetosphaeriales</named-content></kwd><kwd><named-content xmlns:xlink="http://www.w3.org/1999/xlink" content-type="family">Chaetosphaeriaceae</named-content></kwd></kwd-group><mixed-citation publication-type="journal"><person-group><name><surname>Réblová</surname><given-names>Martina</given-names></name><name><surname>Nekvindová</surname><given-names>Jana</given-names></name><name><surname>Miller</surname><given-names>Andrew N.</given-names></name></person-group><article-title>Phylogeny and taxonomy of <italic><tp:taxon-name><tp:taxon-name-part taxon-name-part-type="genus" reg="Catenularia">Catenularia</tp:taxon-name-part></tp:taxon-name></italic> and similar fungi with catenate conidia</article-title><source>MycoKeys</source><day>11</day><month>6</month><year>2021</year><volume>81</volume><fpage>1</fpage><lpage>44</lpage><pub-id pub-id-type="doi">10.3897/mycokeys.81.67785</pub-id></mixed-citation></tp:treatment-meta><tp:nomenclature><tp:taxon-name><object-id xmlns:xlink="http://www.w3.org/1999/xlink" content-type="arpha" xlink:type="simple">1E102A38-67F9-5A33-8F5D-5470F29B2518</object-id>
              <tp:taxon-name-part taxon-name-part-type="genus" reg="Fuscocatenula">Fuscocatenula</tp:taxon-name-part>
              <object-id xmlns:xlink="http://www.w3.org/1999/xlink" content-type="mycobank" xlink:type="simple">839468</object-id>
            </tp:taxon-name><tp:taxon-authority>Réblová &amp; A.N. Mill.</tp:taxon-authority><tp:taxon-status xmlns:xlink="http://www.w3.org/1999/xlink" xlink:type="simple">gen. nov.</tp:taxon-status></tp:nomenclature><tp:treatment-sec sec-type="etymology" id="SECID0EE4DI"><title>Etymology.</title><p><italic><tp:taxon-name><tp:taxon-name-part taxon-name-part-type="genus" reg="Fuscus">Fuscus</tp:taxon-name-part></tp:taxon-name></italic> (L) dark, brown, dusky, <italic>catenula</italic> (L), a little chain, referring to pigmented conidia in chains.</p></tp:treatment-sec><tp:treatment-sec sec-type="type species" id="SECID0ET4DI"><title>Type species.</title><p><italic><tp:taxon-name><tp:taxon-name-part taxon-name-part-type="genus" reg="Fuscocatenula">Fuscocatenula</tp:taxon-name-part> <tp:taxon-name-part taxon-name-part-type="species" reg="submersa">submersa</tp:taxon-name-part></tp:taxon-name></italic> (Z.L. Luo, K.D. Hyde &amp; H.Y. Su) Réblová &amp; A.N. Mill.</p></tp:treatment-sec><tp:treatment-sec sec-type="description" id="SECID0EE5DI"><title>Description.</title><p>Colonies effuse, hairy, brown, mycelium partly immersed, partly superficial. <bold><italic>Anamorph</italic>.</bold> Conidiophores macronematous, mononematous, solitary, erect, unbranched, brown to dark brown, thick-walled, paler and thinner-walled towards the apex. Conidiogenous cells integrated, terminal, monophialidic, extending percurrently, cylindrical to lageniform, brown; collarettes funnel-shaped, brown. Conidia cuneiform to obovoid, broadly rounded apically, truncate at the base, aseptate, hyaline when young, pale brown at maturity, with protracted maturation, smooth, formed in a basipetal chain. <bold><italic>Teleomorph</italic>.</bold> Unknown. (Description partly adapted from <xref ref-type="bibr" rid="B44">Li et al. 2017</xref>; <xref ref-type="bibr" rid="B50">Luo et al. 2019</xref>).</p></tp:treatment-sec><tp:treatment-sec sec-type="habitat" id="SECID0EE6DI"><title>Habitat and geographical distribution.</title><p>Members of the genus are saprobes on decaying plant matter in terrestrial and freshwater environments, known only in Asia in China.</p></tp:treatment-sec><tp:treatment-sec sec-type="notes" id="SECID0EJ6DI"><title>Notes.</title><p><italic><tp:taxon-name><tp:taxon-name-part taxon-name-part-type="genus" reg="Fuscocatenula">Fuscocatenula</tp:taxon-name-part></tp:taxon-name></italic> is proposed as a segregate genus for fungi distantly related from <italic><tp:taxon-name><tp:taxon-name-part taxon-name-part-type="genus" reg="Catenularia">Catenularia</tp:taxon-name-part></tp:taxon-name></italic> (Fig. <xref ref-type="fig" rid="F2">2</xref>), although morphologically similar. Conidia of <italic><tp:taxon-name><tp:taxon-name-part taxon-name-part-type="genus" reg="Fuscocatenula">Fuscocatenula</tp:taxon-name-part></tp:taxon-name></italic> are obovoid with a truncate base, lack an angular outline and small, circular, thin-walled pale areas in corners that are present in <italic><tp:taxon-name><tp:taxon-name-part taxon-name-part-type="genus" reg="Catenularia">Catenularia</tp:taxon-name-part></tp:taxon-name></italic>. Conidia have a protracted maturation; at first they are hyaline and only later become pale brown, while still attached in a chain. Sometimes the chain consists of hyaline conidia with only one or a few mature pigmented conidia (<xref ref-type="bibr" rid="B44">Li et al. 2017</xref>: fig. 1; <xref ref-type="bibr" rid="B50">Luo et al. 2019</xref>: fig. 52). In <italic><tp:taxon-name><tp:taxon-name-part taxon-name-part-type="genus" reg="Catenularia">Catenularia</tp:taxon-name-part></tp:taxon-name></italic>, conidia are also hyaline when young but mature soon and when released from the conidiogenous locus they are usually pigmented. Since <italic><tp:taxon-name><tp:taxon-name-part taxon-name-part-type="genus" reg="Catenularia">Catenularia</tp:taxon-name-part></tp:taxon-name></italic> also includes species lacking capitate hyphae, this character alone is not reliable in the distinction of <italic><tp:taxon-name><tp:taxon-name-part taxon-name-part-type="genus" reg="Fuscocatenula">Fuscocatenula</tp:taxon-name-part></tp:taxon-name></italic> from <italic><tp:taxon-name><tp:taxon-name-part taxon-name-part-type="genus" reg="Catenularia">Catenularia</tp:taxon-name-part></tp:taxon-name></italic>.</p><p>Two species are accepted in the genus. <xref ref-type="bibr" rid="B44">Li et al. (2017)</xref> introduced <italic><tp:taxon-name><tp:taxon-name-part taxon-name-part-type="genus" reg="Catenularia">Catenularia</tp:taxon-name-part> <tp:taxon-name-part taxon-name-part-type="species" reg="variegata">variegata</tp:taxon-name-part></tp:taxon-name></italic> for a foliicolous species from China and <xref ref-type="bibr" rid="B50">Luo et al. (2019)</xref> described <italic><tp:taxon-name><tp:taxon-name-part taxon-name-part-type="genus" reg="Chaetosphaeria">Chaetosphaeria</tp:taxon-name-part> <tp:taxon-name-part taxon-name-part-type="species" reg="submersa">submersa</tp:taxon-name-part></tp:taxon-name></italic> for a dematiaceous hyphomycete from submerged wood in Thailand. Both species are similar and reminiscent of <italic><tp:taxon-name><tp:taxon-name-part taxon-name-part-type="genus" reg="Catenularia">Catenularia</tp:taxon-name-part></tp:taxon-name></italic>. In the phylogenetic analysis based on <abbrev xmlns:xlink="http://www.w3.org/1999/xlink" xlink:title="internal transcribed spacer" id="ABBRID0EADAK" xlink:type="simple">ITS</abbrev>-<abbrev xmlns:xlink="http://www.w3.org/1999/xlink" xlink:title="large subunit 28S rDNA gene" id="ABBRID0EEDAK" xlink:type="simple">28S</abbrev> sequences, relationship of <italic><tp:taxon-name><tp:taxon-name-part taxon-name-part-type="genus" reg="Chaetosphaeria">Ch.</tp:taxon-name-part> <tp:taxon-name-part taxon-name-part-type="species" reg="submersa">submersa</tp:taxon-name-part></tp:taxon-name></italic> and <italic><tp:taxon-name><tp:taxon-name-part taxon-name-part-type="genus" reg="Catenularia">Catenularia</tp:taxon-name-part></tp:taxon-name></italic> was not supported. Molecular data of <italic><tp:taxon-name><tp:taxon-name-part taxon-name-part-type="genus" reg="Catenularia">C.</tp:taxon-name-part> <tp:taxon-name-part taxon-name-part-type="species" reg="variegata">variegata</tp:taxon-name-part></tp:taxon-name></italic> are not available. Based on a detailed comparison of original descriptions and illustrations of both species we conclude that <italic><tp:taxon-name><tp:taxon-name-part taxon-name-part-type="genus" reg="Catenularia">C.</tp:taxon-name-part> <tp:taxon-name-part taxon-name-part-type="species" reg="variegata">variegata</tp:taxon-name-part></tp:taxon-name></italic> is congeneric with <italic><tp:taxon-name><tp:taxon-name-part taxon-name-part-type="genus" reg="Chaetosphaeria">Ch.</tp:taxon-name-part> <tp:taxon-name-part taxon-name-part-type="species" reg="submersa">submersa</tp:taxon-name-part></tp:taxon-name></italic>. Therefore, <italic><tp:taxon-name><tp:taxon-name-part taxon-name-part-type="genus" reg="Catenularia">C.</tp:taxon-name-part> <tp:taxon-name-part taxon-name-part-type="species" reg="variegata">variegata</tp:taxon-name-part></tp:taxon-name></italic> is excluded from <italic><tp:taxon-name><tp:taxon-name-part taxon-name-part-type="genus" reg="Catenularia">Catenularia</tp:taxon-name-part></tp:taxon-name></italic> and both species are transferred to the new genus <italic><tp:taxon-name><tp:taxon-name-part taxon-name-part-type="genus" reg="Fuscocatenula">Fuscocatenula</tp:taxon-name-part></tp:taxon-name></italic>.</p></tp:treatment-sec><tp:treatment-sec><!--Section generated to contain objects referenced in tp:taxon-treatment.--><fig id="F2" position="float" orientation="portrait"><object-id xmlns:xlink="http://www.w3.org/1999/xlink" content-type="doi" xlink:type="simple">10.3897/mycokeys.81.67785.figure2</object-id><object-id xmlns:xlink="http://www.w3.org/1999/xlink" content-type="arpha" xlink:type="simple">54B67C16-B0D3-5FFA-B12A-093F06B1AEA4</object-id><label>Figure 2.</label><caption><p><bold>A</bold> Phylogenetic analysis of the combined <abbrev xmlns:xlink="http://www.w3.org/1999/xlink" xlink:title="internal transcribed spacer" id="ABBRID0E3EAG" xlink:type="simple">ITS</abbrev> and <abbrev xmlns:xlink="http://www.w3.org/1999/xlink" xlink:title="large subunit 28S rDNA gene" id="ABBRID0EAFAG" xlink:type="simple">28S</abbrev> sequences of members of the <tp:taxon-name><tp:taxon-name-part taxon-name-part-type="family">Chaetosphaeriaceae</tp:taxon-name-part></tp:taxon-name>. Species names given in bold are taxonomic novelties; T, E, I, N and P indicate ex-type, ex-epitype, ex-isotype, ex-neotype and ex-paratype strains; * holotype of <italic><tp:taxon-name><tp:taxon-name-part taxon-name-part-type="genus" reg="Chaetosphaeria">Chaetosphaeria</tp:taxon-name-part> <tp:taxon-name-part taxon-name-part-type="species" reg="trianguloconidia">trianguloconidia</tp:taxon-name-part></tp:taxon-name></italic>; # <italic><tp:taxon-name><tp:taxon-name-part taxon-name-part-type="genus" reg="Catenularia">Catenularia</tp:taxon-name-part> <tp:taxon-name-part taxon-name-part-type="species" reg="cubensis">cubensis</tp:taxon-name-part> <tp:taxon-name-part taxon-name-part-type="subspecies" reg="fide">fide</tp:taxon-name-part></tp:taxon-name></italic><xref ref-type="bibr" rid="B50">Luo et al. (2019)</xref>. Thickened branches indicate branch support with <abbrev xmlns:xlink="http://www.w3.org/1999/xlink" xlink:title="Maximum Likelihood" id="ABBRID0EHGAG" xlink:type="simple">ML</abbrev> BS = 100%, PP values = 1.0. Branch support of nodes ≥ 75% <abbrev xmlns:xlink="http://www.w3.org/1999/xlink" xlink:title="Maximum Likelihood" id="ABBRID0ELGAG" xlink:type="simple">ML</abbrev> BS and ≥ 0.95 PP is indicated above and below branches <bold>B</bold> phylogenetic analysis of <abbrev xmlns:xlink="http://www.w3.org/1999/xlink" xlink:title="internal transcribed spacer" id="ABBRID0ERGAG" xlink:type="simple">ITS</abbrev> and <abbrev xmlns:xlink="http://www.w3.org/1999/xlink" xlink:title="large subunit 28S rDNA gene" id="ABBRID0EVGAG" xlink:type="simple">28S</abbrev> of the <tp:taxon-name><tp:taxon-name-part taxon-name-part-type="family">Chaetosphaeriaceae</tp:taxon-name-part></tp:taxon-name> (continued). For legend refer to (<bold>A</bold>). Abbreviation: p.p. after a genus name (<italic>pro parte</italic>).</p></caption><graphic xmlns:xlink="http://www.w3.org/1999/xlink" xlink:href="mycokeys-81-001-g002.jpg" position="float" orientation="portrait" xlink:type="simple" id="oo_554151.jpg"><uri content-type="original_file" xlink:type="simple">https://binary.pensoft.net/fig/554151</uri></graphic></fig></tp:treatment-sec><ref-list><ref id="B44"><mixed-citation xmlns:xlink="http://www.w3.org/1999/xlink" xlink:type="simple"><person-group><name name-style="western"><surname>Li</surname><given-names>HH</given-names></name><name name-style="western"><surname>Zhang</surname><given-names>K</given-names></name><name name-style="western"><surname>Xia</surname><given-names>JW</given-names></name><name name-style="western"><surname>Wang</surname><given-names>JY</given-names></name><name name-style="western"><surname>Yang</surname><given-names>CL</given-names></name><name name-style="western"><surname>Zhang</surname><given-names>XG</given-names></name></person-group> (<year>2017</year>) <article-title><italic><tp:taxon-name><tp:taxon-name-part taxon-name-part-type="genus">Catenularia</tp:taxon-name-part> <tp:taxon-name-part taxon-name-part-type="species">variegata</tp:taxon-name-part></tp:taxon-name></italic> sp. nov. from southern China, and a first Chinese record of <italic><tp:taxon-name><tp:taxon-name-part taxon-name-part-type="genus">Xylocladium</tp:taxon-name-part> <tp:taxon-name-part taxon-name-part-type="species">clautriavii</tp:taxon-name-part></tp:taxon-name></italic>.</article-title><source>Mycotaxon</source><volume>132</volume>: <fpage>621</fpage>–<lpage>634</lpage>. <ext-link xlink:type="simple" ext-link-type="doi" xlink:href="10.5248/132.621">https://doi.org/10.5248/132.621</ext-link></mixed-citation></ref><ref id="B50"><mixed-citation xmlns:xlink="http://www.w3.org/1999/xlink" xlink:type="simple"><person-group><name name-style="western"><surname>Luo</surname><given-names>ZL</given-names></name><name name-style="western"><surname>Hyde</surname><given-names>KD</given-names></name><name name-style="western"><surname>Liu</surname><given-names>J-K</given-names></name><name name-style="western"><surname>Maharachchikumbura</surname><given-names>SSN</given-names></name><name name-style="western"><surname>Rajesh</surname><given-names>J</given-names></name><name name-style="western"><surname>Bao</surname><given-names>D-F</given-names></name><name name-style="western"><surname>Bhat</surname><given-names>DJ</given-names></name><name name-style="western"><surname>Lin</surname><given-names>C-G</given-names></name><name name-style="western"><surname>Li</surname><given-names>W-L</given-names></name><name name-style="western"><surname>Yang</surname><given-names>J</given-names></name><name name-style="western"><surname>Liu</surname><given-names>N-G</given-names></name><name name-style="western"><surname>Lu</surname><given-names>Y-Z</given-names></name><name name-style="western"><surname>Jayawardena</surname><given-names>RS</given-names></name><name name-style="western"><surname>Li</surname><given-names>J-F</given-names></name><name name-style="western"><surname>Su</surname><given-names>H-Y</given-names></name></person-group> (<year>2019</year>) <article-title>Freshwater <tp:taxon-name><tp:taxon-name-part taxon-name-part-type="class">Sordariomycetes</tp:taxon-name-part></tp:taxon-name>.</article-title><source>Fungal Diversity</source><volume>99</volume>: <fpage>451</fpage>–<lpage>660</lpage>. <ext-link xlink:type="simple" ext-link-type="doi" xlink:href="10.1007/s13225-019-00438-1">https://doi.org/10.1007/s13225-019-00438-1</ext-link></mixed-citation></ref></ref-list></tp:taxon-treatment>
