# Supplementary material for: Phylogeny and taxonomy of Catenularia and similar fungi with catenate conidia
Source: MycoKeys. 2021 Jun 11;81:1–44. doi: 10.3897/mycokeys.81.67785 (PMC8213683; doi:10.3897/mycokeys.81.67785)
Supplement: XML Treatment for Fuscocatenula variegata [file mycokeys.81.67785-treatment17.xml]

<!DOCTYPE tp:taxon-treatment
  PUBLIC "-//TaxonX//DTD Taxonomic Treatment Publishing DTD v0 20100105//EN" "tax-treatment-NSO.dtd">
<tp:taxon-treatment xmlns:tp="http://www.plazi.org/taxpub"><tp:treatment-meta><kwd-group><label>Taxon classification</label><kwd><named-content xmlns:xlink="http://www.w3.org/1999/xlink" content-type="kingdom">Fungi</named-content></kwd><kwd><named-content xmlns:xlink="http://www.w3.org/1999/xlink" content-type="order">Chaetosphaeriales</named-content></kwd><kwd><named-content xmlns:xlink="http://www.w3.org/1999/xlink" content-type="family">Chaetosphaeriaceae</named-content></kwd></kwd-group><mixed-citation publication-type="journal"><person-group><name><surname>Réblová</surname><given-names>Martina</given-names></name><name><surname>Nekvindová</surname><given-names>Jana</given-names></name><name><surname>Miller</surname><given-names>Andrew N.</given-names></name></person-group><article-title>Phylogeny and taxonomy of <italic><tp:taxon-name><tp:taxon-name-part taxon-name-part-type="genus" reg="Catenularia">Catenularia</tp:taxon-name-part></tp:taxon-name></italic> and similar fungi with catenate conidia</article-title><source>MycoKeys</source><day>11</day><month>6</month><year>2021</year><volume>81</volume><fpage>1</fpage><lpage>44</lpage><pub-id pub-id-type="doi">10.3897/mycokeys.81.67785</pub-id></mixed-citation></tp:treatment-meta><tp:nomenclature><tp:taxon-name><object-id xmlns:xlink="http://www.w3.org/1999/xlink" content-type="arpha" xlink:type="simple">1FCC2EAE-3372-5D96-93A8-FA44DD7FEA29</object-id>
              <tp:taxon-name-part taxon-name-part-type="genus" reg="Fuscocatenula">Fuscocatenula</tp:taxon-name-part>
              <tp:taxon-name-part taxon-name-part-type="species" reg="variegata">variegata</tp:taxon-name-part>
              <object-id xmlns:xlink="http://www.w3.org/1999/xlink" content-type="mycobank" xlink:type="simple">839470</object-id>
            </tp:taxon-name><tp:taxon-authority>(H.H. Li &amp; X.G. Zhang) Réblová &amp; A.N. Mill.</tp:taxon-authority><tp:taxon-status xmlns:xlink="http://www.w3.org/1999/xlink" xlink:type="simple">comb. nov.</tp:taxon-status><tp:nomenclature-citation-list><tp:nomenclature-citation><tp:taxon-name><tp:taxon-name-part taxon-name-part-type="genus" reg="Catenularia"/> <tp:taxon-name-part taxon-name-part-type="species" reg="variegata"/></tp:taxon-name><comment>Basionym. <tp:taxon-name><tp:taxon-name-part taxon-name-part-type="genus" reg="Catenularia">Catenularia</tp:taxon-name-part> <tp:taxon-name-part taxon-name-part-type="species" reg="variegata">variegata</tp:taxon-name-part></tp:taxon-name> H.H. Li &amp; X.G. Zhang, Mycotaxon 132: 621. 2017. </comment></tp:nomenclature-citation></tp:nomenclature-citation-list></tp:nomenclature><tp:treatment-sec sec-type="habitat" id="SECID0EKKAK"><title>Habitat and geographical distribution.</title><p>Saprobe on dead stems of an unidentified broadleaf tree, known only in China (<xref ref-type="bibr" rid="B44">Li et al. 2017</xref>).</p></tp:treatment-sec><tp:treatment-sec sec-type="notes" id="SECID0EUKAK"><title>Notes.</title><p><italic><tp:taxon-name><tp:taxon-name-part taxon-name-part-type="genus" reg="Fuscocatenula">Fuscocatenula</tp:taxon-name-part> <tp:taxon-name-part taxon-name-part-type="species" reg="variegata">variegata</tp:taxon-name-part></tp:taxon-name></italic> resembles <italic><tp:taxon-name><tp:taxon-name-part taxon-name-part-type="genus" reg="Fuscocatenula">F.</tp:taxon-name-part> <tp:taxon-name-part taxon-name-part-type="species" reg="submersa">submersa</tp:taxon-name-part></tp:taxon-name></italic> but differs in shorter conidia 8.5–11 × 5.5–7.5 μm and shorter conidiophores 150–270 × 4.5–8 μm (<xref ref-type="bibr" rid="B44">Li et al. 2017</xref>).</p></tp:treatment-sec><ref-list><ref id="B44"><mixed-citation xmlns:xlink="http://www.w3.org/1999/xlink" xlink:type="simple"><person-group><name name-style="western"><surname>Li</surname><given-names>HH</given-names></name><name name-style="western"><surname>Zhang</surname><given-names>K</given-names></name><name name-style="western"><surname>Xia</surname><given-names>JW</given-names></name><name name-style="western"><surname>Wang</surname><given-names>JY</given-names></name><name name-style="western"><surname>Yang</surname><given-names>CL</given-names></name><name name-style="western"><surname>Zhang</surname><given-names>XG</given-names></name></person-group> (<year>2017</year>) <article-title><italic><tp:taxon-name><tp:taxon-name-part taxon-name-part-type="genus">Catenularia</tp:taxon-name-part> <tp:taxon-name-part taxon-name-part-type="species">variegata</tp:taxon-name-part></tp:taxon-name></italic> sp. nov. from southern China, and a first Chinese record of <italic><tp:taxon-name><tp:taxon-name-part taxon-name-part-type="genus">Xylocladium</tp:taxon-name-part> <tp:taxon-name-part taxon-name-part-type="species">clautriavii</tp:taxon-name-part></tp:taxon-name></italic>.</article-title><source>Mycotaxon</source><volume>132</volume>: <fpage>621</fpage>–<lpage>634</lpage>. <ext-link xlink:type="simple" ext-link-type="doi" xlink:href="10.5248/132.621">https://doi.org/10.5248/132.621</ext-link></mixed-citation></ref></ref-list></tp:taxon-treatment>
