# Supplementary material for: Phylogeny and taxonomy of Catenularia and similar fungi with catenate conidia
Source: MycoKeys. 2021 Jun 11;81:1–44. doi: 10.3897/mycokeys.81.67785 (PMC8213683; doi:10.3897/mycokeys.81.67785)
Supplement: XML Treatment for Nawawia antennata [file mycokeys.81.67785-treatment18.xml]

<!DOCTYPE tp:taxon-treatment
  PUBLIC "-//TaxonX//DTD Taxonomic Treatment Publishing DTD v0 20100105//EN" "tax-treatment-NSO.dtd">
<tp:taxon-treatment xmlns:tp="http://www.plazi.org/taxpub"><tp:treatment-meta><kwd-group><label>Taxon classification</label><kwd><named-content xmlns:xlink="http://www.w3.org/1999/xlink" content-type="kingdom">Fungi</named-content></kwd><kwd><named-content xmlns:xlink="http://www.w3.org/1999/xlink" content-type="order">Chaetosphaeriales</named-content></kwd><kwd><named-content xmlns:xlink="http://www.w3.org/1999/xlink" content-type="family">Chaetosphaeriaceae</named-content></kwd></kwd-group><mixed-citation publication-type="journal"><person-group><name><surname>Réblová</surname><given-names>Martina</given-names></name><name><surname>Nekvindová</surname><given-names>Jana</given-names></name><name><surname>Miller</surname><given-names>Andrew N.</given-names></name></person-group><article-title>Phylogeny and taxonomy of <italic><tp:taxon-name><tp:taxon-name-part taxon-name-part-type="genus" reg="Catenularia">Catenularia</tp:taxon-name-part></tp:taxon-name></italic> and similar fungi with catenate conidia</article-title><source>MycoKeys</source><day>11</day><month>6</month><year>2021</year><volume>81</volume><fpage>1</fpage><lpage>44</lpage><pub-id pub-id-type="doi">10.3897/mycokeys.81.67785</pub-id></mixed-citation></tp:treatment-meta><tp:nomenclature><tp:taxon-name><object-id xmlns:xlink="http://www.w3.org/1999/xlink" content-type="arpha" xlink:type="simple">604D1BAD-5152-59C1-8374-B8F5133AD7C4</object-id>
              <tp:taxon-name-part taxon-name-part-type="genus" reg="Nawawia">Nawawia</tp:taxon-name-part>
              <tp:taxon-name-part taxon-name-part-type="species" reg="antennata">antennata</tp:taxon-name-part>
              <object-id xmlns:xlink="http://www.w3.org/1999/xlink" content-type="mycobank" xlink:type="simple">839471</object-id>
            </tp:taxon-name><tp:taxon-authority>Réblová</tp:taxon-authority><tp:taxon-status xmlns:xlink="http://www.w3.org/1999/xlink" xlink:type="simple">sp. nov.</tp:taxon-status><xref ref-type="fig" rid="F10">Fig. 9</xref></tp:nomenclature><tp:treatment-sec sec-type="etymology" id="SECID0EBNAK"><title>Etymology.</title><p><italic><tp:taxon-name><tp:taxon-name-part taxon-name-part-type="genus" reg="Antennatus">Antennatus</tp:taxon-name-part></tp:taxon-name></italic> (L) meaning ‘having antenna(s)’, referring to the presence of conidial appendages resembling insect antennas.</p></tp:treatment-sec><tp:treatment-sec sec-type="material" id="SECID0EONAK"><title>Type.</title><p>Thailand – Nakhon Nayok Province • Khao Yai National park, Phakrajai trail, on decaying wood and bark of a twig; 17 Aug. 2001; M. Réblová &amp; N. Hywel-Jones M.R. 2056/TH 219 (<named-content xmlns:xlink="http://www.w3.org/1999/xlink" content-type="dwc:institutional_code" xlink:type="simple">PRA</named-content>-20374).</p></tp:treatment-sec><tp:treatment-sec sec-type="description" id="SECID0EZNAK"><title>Description.</title><p>Colonies on natural substrate effuse, hairy, dark brown, mycelium partly superficial, partly immersed, brown. <bold><italic>Anamorph</italic>.</bold> Conidiophores forming two distinct layers; conidiophores of the upper layer 142–282 μm long, conidiophores of the lower layer 44–90 μm long, 5–6 μm wide, 6–8.5 wide above the base, basal cell bulbose with dark brown, thick-walled stromatic cells around the base, mononematous, macronematous, solitary or fasciculate in a group of 2–6, erect, straight or flexuous, unbranched, thick-walled, dark brown, paler towards the apex. Conidiogenous cells 19.5–29 × 5.5–7.5(–8) μm tapering to 3–5 μm below the collarette, integrated, terminal, monophialidic, extending percurrently, subcylindrical to lageniform, pale brown; collarettes 5.5–6.5 μm wide, 1.5–2.5 μm deep, funnel-shaped, pale brown. Conidia 14–17(–18) μm long, 11–14.5(–15.5) μm wide, 2.5–3.5 μm wide at the basal hilum (mean ± SD = 15.5 ± 1.2 × 12.9 ± 1.7 × 2.9 ± 0.3 μm), turbinate to obpyramidal, in side view cuneiform to obtriangular, truncate at the basal scar, flattened to slightly concave at the apical end, with (3–)4 corners when viewed from above, aseptate, hyaline, thin-walled, smooth, with simple setulae inserted at each corner, 17–43 μm long, 7.5–20 μm long when the ends are coiled, conidia accumulate in slimy droplets. <bold><italic>Teleomorph</italic>.</bold> Not observed.</p><fig id="F10" position="float" orientation="portrait"><object-id xmlns:xlink="http://www.w3.org/1999/xlink" content-type="doi" xlink:type="simple">10.3897/mycokeys.81.67785.figure9</object-id><object-id xmlns:xlink="http://www.w3.org/1999/xlink" content-type="arpha" xlink:type="simple">A7F27A02-2B48-5AC5-A928-3E4BFD860325</object-id><label>Figure 9.</label><caption><p><italic><tp:taxon-name><tp:taxon-name-part taxon-name-part-type="genus" reg="Nawawia">Nawawia</tp:taxon-name-part> <tp:taxon-name-part taxon-name-part-type="species" reg="antennata">antennata</tp:taxon-name-part></tp:taxon-name></italic> (<named-content xmlns:xlink="http://www.w3.org/1999/xlink" content-type="dwc:institutional_code" xlink:type="simple">PRA</named-content>-20374 holotype) <bold>A, B</bold> colony <bold>C–G</bold> conidiophores <bold>H</bold> stromatic cells <bold>I–P</bold> conidia. Images: on natural substrate (<bold>A–P</bold>). Scale bars: 250 μm (<bold>A, B</bold>); 20 μm (<bold>C, F, G</bold>); 25 μm (<bold>D, E</bold>); 10 μm (<bold>H–N</bold>).</p></caption><graphic xmlns:xlink="http://www.w3.org/1999/xlink" xlink:href="mycokeys-81-001-g010.jpg" position="float" orientation="portrait" xlink:type="simple" id="oo_554159.jpg"><uri content-type="original_file" xlink:type="simple">https://binary.pensoft.net/fig/554159</uri></graphic></fig></tp:treatment-sec><tp:treatment-sec sec-type="habitat" id="SECID0EAQAK"><title>Habitat and geographical distribution.</title><p>Saprobe on decaying wood, known only in Thailand.</p></tp:treatment-sec><tp:treatment-sec sec-type="notes" id="SECID0EFQAK"><title>Notes.</title><p>We were unsuccessful in obtaining <italic><tp:taxon-name><tp:taxon-name-part taxon-name-part-type="genus" reg="Nawawia">N.</tp:taxon-name-part> <tp:taxon-name-part taxon-name-part-type="species" reg="antennata">antennata</tp:taxon-name-part></tp:taxon-name></italic> in axenic culture. The species exhibits diagnostic characteristics of <italic><tp:taxon-name><tp:taxon-name-part taxon-name-part-type="genus" reg="Nawawia">Nawawia</tp:taxon-name-part></tp:taxon-name></italic> such as pigmented, mononematous conidiophores with stromatic cells around the base, terminal monophialides extending percurrently and hyaline, aseptate, obtriangular conidia with an angular outline and several simple setulae at the apex. Conidia accumulate in a slimy head. Conidiophores forming two distinct layers were also documented in <italic><tp:taxon-name><tp:taxon-name-part taxon-name-part-type="genus" reg="Nawawia">N.</tp:taxon-name-part> <tp:taxon-name-part taxon-name-part-type="species" reg="quadrisetulata">quadrisetulata</tp:taxon-name-part></tp:taxon-name></italic> (<xref ref-type="bibr" rid="B21">Goh et al. 2014</xref>: figs 2, 3).</p><p>Among <italic><tp:taxon-name><tp:taxon-name-part taxon-name-part-type="genus" reg="Nawawia">Nawawia</tp:taxon-name-part></tp:taxon-name></italic> species, <italic><tp:taxon-name><tp:taxon-name-part taxon-name-part-type="genus" reg="Nawawia">N.</tp:taxon-name-part> <tp:taxon-name-part taxon-name-part-type="species" reg="antennata">antennata</tp:taxon-name-part></tp:taxon-name></italic> is well distinguished by coiled appendages and the size of conidia. <italic><tp:taxon-name><tp:taxon-name-part taxon-name-part-type="genus" reg="Nawawia">Nawawia</tp:taxon-name-part> <tp:taxon-name-part taxon-name-part-type="species" reg="quadrisetulata">quadrisetulata</tp:taxon-name-part></tp:taxon-name></italic> is similar to the new species in conidia with mostly four angles at the apex but differs in larger conidia (30–37.5 × 22.5–32.5 μm) with longer setulae (30–57.5 μm). <italic><tp:taxon-name><tp:taxon-name-part taxon-name-part-type="genus" reg="Nawawia">Nawawia</tp:taxon-name-part> <tp:taxon-name-part taxon-name-part-type="species" reg="antennata">antennata</tp:taxon-name-part></tp:taxon-name></italic> resembles <italic><tp:taxon-name><tp:taxon-name-part taxon-name-part-type="genus" reg="Nawawia">N.</tp:taxon-name-part> <tp:taxon-name-part taxon-name-part-type="species" reg="filiformis">filiformis</tp:taxon-name-part></tp:taxon-name></italic> (<xref ref-type="bibr" rid="B55">Marvanová 1980</xref>) but the latter species has conidia wider at the apex (14–18 μm) and straight appendages.</p></tp:treatment-sec><ref-list><ref id="B21"><mixed-citation xmlns:xlink="http://www.w3.org/1999/xlink" xlink:type="simple"><person-group><name name-style="western"><surname>Goh</surname><given-names>TK</given-names></name><name name-style="western"><surname>Lau</surname><given-names>WP</given-names></name><name name-style="western"><surname>Teo</surname><given-names>KC</given-names></name></person-group> (<year>2014</year>) <article-title>A new species of <italic><tp:taxon-name><tp:taxon-name-part taxon-name-part-type="genus">Nawawia</tp:taxon-name-part></tp:taxon-name></italic> from Malaysia, with a synopsis of the genus.</article-title><source>Mycotaxon</source><volume>129</volume>: <fpage>109</fpage>–<lpage>118</lpage>. <ext-link xlink:type="simple" ext-link-type="doi" xlink:href="10.5248/129.109">https://doi.org/10.5248/129.109</ext-link></mixed-citation></ref><ref id="B55"><mixed-citation xmlns:xlink="http://www.w3.org/1999/xlink" xlink:type="simple"><person-group><name name-style="western"><surname>Marvanová</surname><given-names>L</given-names></name></person-group> (<year>1980</year>) <article-title>New or noteworthy aquatic hyphomycetes.</article-title><source>Transactions of the British Mycological Society</source><volume>75</volume>: <fpage>221</fpage>–<lpage>231</lpage>. <ext-link xlink:type="simple" ext-link-type="doi" xlink:href="10.1016/S0007-1536(80)80083-0">https://doi.org/10.1016/S0007-1536(80)80083-0</ext-link></mixed-citation></ref></ref-list></tp:taxon-treatment>
